# Supplementary material for: Modular synthesis of clickable peptides via late-stage maleimidation on C(7)-H tryptophan
Source: Nat Commun. 2023 Jul 5;14:3973. doi: 10.1038/s41467-023-39703-y (PMC10322970; doi:10.1038/s41467-023-39703-y)
Supplement: Supplementary file 4 — Source data [file 41467_2023_39703_MOESM4_ESM.xlsx]

## Sheet: FIG 7B
10a-αvβ3									10a-α5β1									10a-αvβ5									10c-αvβ3									10c-α5β1									10c-αvβ5
	3.125μM	6.25μM	12.5μM	25μM	50μM	100μM				3.125μM	6.25μM	12.5μM	25μM	50μM	100μM				3.125μM	6.25μM	12.5μM	25μM	50μM	100μM				6.25μM	12.5μM	25μM	50μM	150μM	200μM				6.25μM	12.5μM	25μM	50μM	150μM	200μM				6.25μM	12.5μM	25μM	50μM
-60.06	-0.054307	-0.062532	-0.071464	-0.075471	-0.08782	-0.100339			-60.02	0.007778	0.012289	0.013338	0.019233	0.024639	0.027854			-60.02	0.000613	0.000767	0.001524	0.002	0.002462	0.002754			-60.06	-0.006898	-0.009705	-0.014042	-0.019121	-0.031154	-0.027706			-60.06	-0.244064	-0.36239	-0.467549	-0.517423	-0.688354	-0.976143			-60.06	-0.020565	-0.026119	-0.034515	-0.039557
-59.96	-0.052141	-0.060039	-0.068614	-0.072461	-0.084318	-0.096338			-59.92	0.007876	0.01273	0.013362	0.019598	0.025568	0.027022			-59.92	0.000636	0.000813	0.001563	0.002086	0.002616	0.002735			-59.96	-0.006914	-0.00995	-0.013921	-0.019283	-0.031995	-0.026312			-59.96	-0.244224	-0.370967	-0.462802	-0.520994	-0.705825	-0.935753			-59.96	-0.02061	-0.026779	-0.034218	-0.039893
-59.86	-0.052211	-0.060119	-0.068705	-0.072558	-0.08443	-0.096466			-59.82	0.007755	0.012652	0.013867	0.020106	0.025076	0.026844			-59.82	0.000732	0.000945	0.001897	0.002502	0.003	0.003177			-59.86	-0.006798	-0.009968	-0.014563	-0.019941	-0.031431	-0.026347			-59.86	-0.241497	-0.370279	-0.482369	-0.53681	-0.695261	-0.933588			-59.86	-0.020325	-0.026657	-0.035568	-0.040993
-59.76	-0.052659	-0.060635	-0.069296	-0.073181	-0.085156	-0.097295			-59.72	0.007471	0.012559	0.013589	0.01968	0.02539	0.027009			-59.72	0.000609	0.000811	0.001607	0.002117	0.002625	0.002762			-59.76	-0.006565	-0.009918	-0.014306	-0.019566	-0.031902	-0.026573			-59.76	-0.233111	-0.368244	-0.473622	-0.526423	-0.705302	-0.941116			-59.76	-0.019629	-0.026524	-0.034941	-0.04022
-59.66	-0.051956	-0.059825	-0.06837	-0.072203	-0.084018	-0.095995			-59.62	0.007449	0.012001	0.013344	0.019601	0.02486	0.026135			-59.62	0.00062	0.00079	0.001609	0.00215	0.00262	0.002725			-59.66	-0.006612	-0.009573	-0.014324	-0.01987	-0.031848	-0.026218			-59.66	-0.235501	-0.356544	-0.47123	-0.531254	-0.699698	-0.92272			-59.66	-0.019956	-0.025844	-0.034984	-0.040845
-59.56	-0.052976	-0.061	-0.069712	-0.073621	-0.085668	-0.09788			-59.52	0.007443	0.012268	0.013284	0.019288	0.024759	0.026648			-59.52	0.000619	0.000808	0.001601	0.002115	0.00261	0.002779			-59.56	-0.006606	-0.009787	-0.01426	-0.019552	-0.03172	-0.026488			-59.56	-0.234323	-0.362942	-0.467143	-0.520567	-0.693939	-0.93687			-59.56	-0.01994	-0.026419	-0.034828	-0.040193
-59.46	-0.054236	-0.062451	-0.07137	-0.075372	-0.087705	-0.100208			-59.42	0.007211	0.012099	0.012755	0.018742	0.024368	0.026746			-59.42	0.000612	0.000812	0.001568	0.002097	0.00262	0.002845			-59.46	-0.006467	-0.009845	-0.013965	-0.019379	-0.031642	-0.027118			-59.46	-0.230459	-0.363384	-0.455332	-0.513514	-0.693367	-0.954598			-59.46	-0.019579	-0.026407	-0.033892	-0.039584
-59.36	-0.052836	-0.060838	-0.069528	-0.073426	-0.085441	-0.097621			-59.32	0.00733	0.011685	0.013022	0.018636	0.023585	0.025884			-59.32	0.000584	0.000737	0.001504	0.001958	0.002382	0.002586			-59.36	-0.006663	-0.009546	-0.014451	-0.019398	-0.031039	-0.0266			-59.36	-0.238075	-0.356652	-0.472423	-0.518906	-0.681954	-0.938841			-59.36	-0.020173	-0.02585	-0.035071	-0.039894
-59.26	-0.053284	-0.061354	-0.070118	-0.074049	-0.086166	-0.098449			-59.22	0.007433	0.011711	0.013227	0.018561	0.023941	0.026391			-59.22	0.0007	0.000872	0.001804	0.002304	0.002856	0.003114			-59.26	-0.006682	-0.009463	-0.014519	-0.01911	-0.031165	-0.026825			-59.26	-0.2379	-0.352224	-0.472879	-0.509286	-0.682194	-0.943287			-59.26	-0.020233	-0.025624	-0.035235	-0.0393
-59.16	-0.052798	-0.060795	-0.069478	-0.073374	-0.08538	-0.097551			-59.12	0.007223	0.011805	0.013024	0.018464	0.024221	0.026216			-59.12	0.000678	0.000877	0.001772	0.002286	0.002882	0.003086			-59.16	-0.006415	-0.009516	-0.01426	-0.018962	-0.031247	-0.026581			-59.16	-0.229995	-0.353245	-0.463203	-0.504019	-0.686592	-0.932208			-59.16	-0.019487	-0.025601	-0.034384	-0.038746
-59.06	-0.052096	-0.059986	-0.068554	-0.072398	-0.084245	-0.096254			-59.02	0.007429	0.011672	0.013175	0.018636	0.023494	0.026046			-59.02	0.000777	0.000967	0.001998	0.002571	0.003115	0.003417			-59.06	-0.006598	-0.009408	-0.0143	-0.019007	-0.03031	-0.026163			-59.06	-0.235539	-0.347769	-0.466582	-0.506541	-0.663156	-0.922199			-59.06	-0.020042	-0.025312	-0.034783	-0.039107
-58.96	-0.052072	-0.059959	-0.068523	-0.072365	-0.084206	-0.09621			-58.92	0.007185	0.01208	0.013025	0.018765	0.023294	0.025748			-58.92	0.000775	0.001032	0.002037	0.00267	0.003186	0.003484			-58.96	-0.006408	-0.009777	-0.014197	-0.019352	-0.030178	-0.025972			-58.96	-0.227273	-0.359103	-0.460246	-0.508907	-0.656036	-0.909595			-58.96	-0.019464	-0.026306	-0.034533	-0.039544
-58.86	-0.053334	-0.061412	-0.070184	-0.074119	-0.086247	-0.098542			-58.82	0.007626	0.01238	0.013555	0.019583	0.024125	0.027013			-58.82	0.000803	0.001032	0.00207	0.00272	0.003221	0.003568			-58.86	-0.006564	-0.009689	-0.014424	-0.019716	-0.030277	-0.026353			-58.86	-0.23641	-0.360645	-0.469376	-0.520428	-0.665806	-0.935154			-58.86	-0.020014	-0.026116	-0.034814	-0.039975
-58.76	-0.051983	-0.059857	-0.068406	-0.072242	-0.084063	-0.096046			-58.72	0.007473	0.011595	0.012825	0.018499	0.023733	0.025989			-58.72	0.000702	0.000862	0.001745	0.00229	0.002824	0.003059			-58.76	-0.006561	-0.009257	-0.01392	-0.018867	-0.030381	-0.025862			-58.76	-0.233518	-0.340486	-0.447635	-0.495554	-0.660208	-0.906905			-58.76	-0.020005	-0.024951	-0.033598	-0.038519
-58.66	-0.053135	-0.061183	-0.069922	-0.073842	-0.085925	-0.098174			-58.62	0.007487	0.012	0.013181	0.019254	0.024479	0.026565			-58.62	0.000703	0.000892	0.001794	0.002384	0.002912	0.003127			-58.66	-0.006509	-0.009579	-0.014306	-0.019639	-0.031133	-0.026435			-58.66	-0.23523	-0.354276	-0.462551	-0.5186	-0.68466	-0.932034			-58.66	-0.019913	-0.025654	-0.034306	-0.039833
-58.56	-0.051726	-0.059561	-0.068068	-0.071884	-0.083647	-0.095571			-58.52	0.007353	0.011461	0.01307	0.018359	0.023254	0.025515			-58.52	0.0007	0.000863	0.001803	0.002304	0.002804	0.003044			-58.56	-0.006479	-0.009273	-0.014378	-0.018979	-0.029976	-0.025734			-58.56	-0.234391	-0.343326	-0.465365	-0.501722	-0.659922	-0.908297			-58.56	-0.019821	-0.024834	-0.034478	-0.038495
-58.46	-0.051879	-0.059737	-0.068269	-0.072097	-0.083895	-0.095854			-58.42	0.007473	0.012	0.012744	0.018902	0.023828	0.025872			-58.42	0.000636	0.000808	0.001571	0.00212	0.002568	0.002759			-58.46	-0.006513	-0.009604	-0.013866	-0.019327	-0.030381	-0.025567			-58.46	-0.234988	-0.354608	-0.447601	-0.509559	-0.667061	-0.908537			-58.46	-0.019925	-0.02572	-0.033251	-0.039202
-58.36	-0.052076	-0.059964	-0.068529	-0.072371	-0.084213	-0.096218			-58.32	0.007456	0.011708	0.012704	0.018986	0.024355	0.026036			-58.32	0.000633	0.000786	0.001562	0.002124	0.002618	0.002769			-58.36	-0.006418	-0.009257	-0.013788	-0.019365	-0.030975	-0.025664			-58.36	-0.231215	-0.341185	-0.44002	-0.504746	-0.672361	-0.901629			-58.36	-0.019831	-0.02503	-0.033064	-0.039278
-58.26	-0.052137	-0.060034	-0.068608	-0.072455	-0.084311	-0.09633			-58.22	0.00719	0.011769	0.012927	0.019035	0.024445	0.026247			-58.22	0.00061	0.00079	0.001589	0.002129	0.002628	0.002792			-58.26	-0.006189	-0.009195	-0.01403	-0.019281	-0.031091	-0.025627			-58.26	-0.222591	-0.342391	-0.447019	-0.505219	-0.673752	-0.907439			-58.26	-0.019122	-0.02516	-0.033645	-0.03938
-58.16	-0.050938	-0.058653	-0.067031	-0.070789	-0.082373	-0.094115			-58.12	0.007247	0.011629	0.013256	0.018728	0.024019	0.025823			-58.12	0.000615	0.000781	0.00163	0.002095	0.002582	0.002747			-58.16	-0.006114	-0.009087	-0.014282	-0.018839	-0.030549	-0.025212			-58.16	-0.222892	-0.336103	-0.455404	-0.493791	-0.657658	-0.886895			-58.16	-0.019275	-0.024862	-0.034503	-0.038744
-58.06	-0.050989	-0.058712	-0.067098	-0.07086	-0.082455	-0.094209			-58.02	0.007386	0.011672	0.013044	0.018952	0.023858	0.02603			-58.02	0.000627	0.000784	0.001604	0.00212	0.002565	0.002769			-58.06	-0.006231	-0.00903	-0.014053	-0.01893	-0.030343	-0.025414			-58.06	-0.226148	-0.335841	-0.446119	-0.497495	-0.650351	-0.890074			-58.06	-0.019643	-0.024952	-0.033949	-0.039208
-57.96	-0.051063	-0.058797	-0.067195	-0.070963	-0.082575	-0.094346			-57.92	0.007313	0.011592	0.013123	0.018519	0.023558	0.026068			-57.92	0.000687	0.000861	0.001786	0.002293	0.002803	0.003069			-57.96	-0.006169	-0.008968	-0.014139	-0.018497	-0.02957	-0.025452			-57.96	-0.224526	-0.33448	-0.450084	-0.487465	-0.643975	-0.893833			-57.96	-0.019193	-0.024458	-0.033709	-0.037809
-57.86	-0.051422	-0.059211	-0.067668	-0.071462	-0.083155	-0.095009			-57.82	0.007166	0.011874	0.012933	0.01873	0.023647	0.025725			-57.82	0.000686	0.0009	0.001796	0.002366	0.002871	0.00309			-57.86	-0.006169	-0.009281	-0.014218	-0.01909	-0.030288	-0.02563			-57.86	-0.223896	-0.348657	-0.451361	-0.501707	-0.657778	-0.897634			-57.86	-0.019193	-0.025565	-0.033898	-0.039021
-57.76	-0.050697	-0.058375	-0.066713	-0.070454	-0.081982	-0.093669			-57.72	0.007229	0.011813	0.012641	0.019019	0.023073	0.025427			-57.72	0.000745	0.000963	0.001888	0.002584	0.003013	0.003285			-57.76	-0.006144	-0.009117	-0.013863	-0.019336	-0.029282	-0.025025			-57.76	-0.224675	-0.345002	-0.43885	-0.506746	-0.638402	-0.882507			-57.76	-0.019185	-0.025199	-0.032831	-0.03926
-57.66	-0.050888	-0.058596	-0.066965	-0.07072	-0.082292	-0.094023			-57.62	0.007276	0.011846	0.012931	0.018738	0.023108	0.025632			-57.62	0.000705	0.000908	0.001816	0.002394	0.002837	0.003113			-57.66	-0.006158	-0.009104	-0.014016	-0.01897	-0.029202	-0.02512			-57.66	-0.224307	-0.343169	-0.445265	-0.495227	-0.6342	-0.882406			-57.66	-0.019228	-0.025163	-0.033441	-0.038518
-57.56	-0.051699	-0.059529	-0.068032	-0.071846	-0.083602	-0.09552			-57.52	0.007013	0.011294	0.012348	0.018065	0.023432	0.025511			-57.52	0.000681	0.000868	0.001738	0.002314	0.002884	0.003107			-57.56	-0.006058	-0.008769	-0.013763	-0.018667	-0.030024	-0.02552			-57.56	-0.219673	-0.332475	-0.432051	-0.485158	-0.653483	-0.892456			-57.56	-0.018789	-0.024325	-0.032377	-0.037652
-57.46	-0.05135	-0.059128	-0.067573	-0.071362	-0.083039	-0.094876			-57.42	0.007202	0.011611	0.012814	0.018576	0.023071	0.02552			-57.42	0.000754	0.000962	0.001945	0.002565	0.003062	0.003351			-57.46	-0.006221	-0.009015	-0.014283	-0.01906	-0.029362	-0.025528			-57.46	-0.224712	-0.340461	-0.446622	-0.49692	-0.640897	-0.889261			-57.46	-0.019166	-0.024839	-0.033374	-0.038456
-57.36	-0.049797	-0.05734	-0.06553	-0.069204	-0.080528	-0.092007			-57.32	0.007146	0.011591	0.012457	0.018324	0.023321	0.024812			-57.32	0.000759	0.000974	0.001918	0.002566	0.003139	0.003304			-57.36	-0.006157	-0.008884	-0.013747	-0.018754	-0.029604	-0.024516			-57.36	-0.224764	-0.342611	-0.437688	-0.494139	-0.653072	-0.871579			-57.36	-0.018968	-0.024732	-0.032361	-0.037836
-57.26	-0.051697	-0.059528	-0.06803	-0.071844	-0.083601	-0.095518			-57.22	0.007027	0.011565	0.012535	0.017877	0.022583	0.025625			-57.22	0.00075	0.000977	0.00194	0.002517	0.003056	0.00343			-57.26	-0.006086	-0.00891	-0.013905	-0.01839	-0.028816	-0.025452			-57.26	-0.219203	-0.339034	-0.436805	-0.47811	-0.627209	-0.89276			-57.26	-0.018749	-0.024805	-0.032733	-0.037104
-57.16	-0.049833	-0.057381	-0.065577	-0.069253	-0.080585	-0.092073			-57.12	0.006972	0.01153	0.012538	0.01785	0.022802	0.024697			-57.12	0.000829	0.001085	0.002162	0.0028	0.003437	0.003683			-57.16	-0.006029	-0.008961	-0.01403	-0.018367	-0.029151	-0.024453			-57.16	-0.220398	-0.342494	-0.442717	-0.483752	-0.6417	-0.871841			-57.16	-0.018639	-0.024776	-0.032803	-0.03712
-57.06	-0.049879	-0.057434	-0.065637	-0.069317	-0.08066	-0.092158			-57.02	0.006992	0.010833	0.012418	0.017288	0.021912	0.024137			-57.02	0.000873	0.00107	0.002247	0.002846	0.003467	0.003778			-57.06	-0.006192	-0.008622	-0.014125	-0.018217	-0.028691	-0.024476			-57.06	-0.226851	-0.330299	-0.450062	-0.480902	-0.632977	-0.874609			-57.06	-0.019142	-0.02384	-0.033272	-0.036818
-56.96	-0.049354	-0.056829	-0.064946	-0.068588	-0.079811	-0.091188			-56.92	0.006832	0.010668	0.012025	0.017402	0.022028	0.023541			-56.92	0.000865	0.001069	0.002208	0.002906	0.003536	0.003739			-56.96	-0.006074	-0.008615	-0.013876	-0.018604	-0.029022	-0.024219			-56.96	-0.224011	-0.328715	-0.440422	-0.489177	-0.643016	-0.862005			-56.96	-0.018822	-0.023625	-0.032421	-0.037292
-56.86	-0.049718	-0.057248	-0.065425	-0.069093	-0.080399	-0.09186			-56.82	0.006689	0.010975	0.011997	0.017108	0.022214	0.023715			-56.82	0.000683	0.000887	0.001775	0.002302	0.002873	0.003035			-56.86	-0.005947	-0.008863	-0.013843	-0.018289	-0.029267	-0.024397			-56.86	-0.219191	-0.337992	-0.439125	-0.480634	-0.648093	-0.867874			-56.86	-0.018427	-0.024305	-0.032343	-0.036661
-56.76	-0.050635	-0.058304	-0.066631	-0.070367	-0.081882	-0.093554			-56.72	0.006723	0.010513	0.011782	0.017089	0.021077	0.023796			-56.72	0.000701	0.000868	0.001782	0.002351	0.002787	0.003113			-56.76	-0.006111	-0.008589	-0.013899	-0.018542	-0.028388	-0.025025			-56.76	-0.225467	-0.33133	-0.44136	-0.491339	-0.62931	-0.891207			-56.76	-0.018934	-0.0238	-0.032472	-0.037437
-56.66	-0.050012	-0.057586	-0.065812	-0.069502	-0.080874	-0.092403			-56.62	0.006366	0.010274	0.011725	0.016444	0.020873	0.023154			-56.62	0.000609	0.000778	0.001626	0.002075	0.002532	0.002778			-56.66	-0.005873	-0.00852	-0.01404	-0.018111	-0.028536	-0.024718			-56.66	-0.215851	-0.327389	-0.4441	-0.47804	-0.63013	-0.876806			-56.66	-0.018197	-0.023609	-0.032802	-0.036566
-56.56	-0.050771	-0.058461	-0.066811	-0.070557	-0.082102	-0.093806			-56.52	0.006334	0.010255	0.011026	0.016379	0.02062	0.022975			-56.52	0.00062	0.000795	0.001565	0.002115	0.002559	0.00282			-56.56	-0.005904	-0.008609	-0.013509	-0.018456	-0.028842	-0.025093			-56.56	-0.21887	-0.332999	-0.425606	-0.48522	-0.634354	-0.886592			-56.56	-0.018525	-0.024109	-0.031561	-0.037263
-56.46	-0.050811	-0.058507	-0.066864	-0.070612	-0.082167	-0.09388			-56.42	0.006536	0.010222	0.011531	0.016625	0.020906	0.023451			-56.42	0.000632	0.000782	0.001616	0.00212	0.002562	0.002843			-56.46	-0.006017	-0.008476	-0.013952	-0.018368	-0.028681	-0.025296			-56.46	-0.224329	-0.329697	-0.442073	-0.489176	-0.638804	-0.898841			-56.46	-0.018751	-0.023573	-0.032375	-0.0371
-56.36	-0.04986	-0.057412	-0.065612	-0.069291	-0.080629	-0.092123			-56.32	0.006222	0.010316	0.011085	0.016683	0.020294	0.022783			-56.32	0.000612	0.000803	0.001581	0.002164	0.00253	0.00281			-56.36	-0.005828	-0.008702	-0.013646	-0.018617	-0.028131	-0.025003			-56.36	-0.218869	-0.340997	-0.435534	-0.503091	-0.635511	-0.894958			-56.36	-0.018036	-0.024036	-0.031444	-0.037616
-56.26	-0.049181	-0.05663	-0.064718	-0.068347	-0.079531	-0.090868			-56.22	0.005956	0.009734	0.010542	0.015406	0.019192	0.021298			-56.22	0.000486	0.000629	0.001248	0.001659	0.001986	0.002181			-56.26	-0.005886	-0.008664	-0.013591	-0.018142	-0.028267	-0.024663			-56.26	-0.218706	-0.335896	-0.432424	-0.485024	-0.627443	-0.873393			-56.26	-0.018343	-0.024098	-0.031775	-0.03691
-56.16	-0.050374	-0.058003	-0.066288	-0.070005	-0.08146	-0.093072			-56.12	0.006222	0.009629	0.010837	0.015971	0.020277	0.022126			-56.12	0.000365	0.000447	0.000922	0.001236	0.001508	0.001628			-56.16	-0.00614	-0.00845	-0.013983	-0.018542	-0.02924	-0.025261			-56.16	-0.224377	-0.326288	-0.43652	-0.493754	-0.650969	-0.891021			-56.16	-0.018763	-0.023339	-0.031981	-0.037463
-56.06	-0.048788	-0.056178	-0.064202	-0.067802	-0.078896	-0.090143			-56.02	0.005166	0.008233	0.009191	0.0135	0.017374	0.0185			-56.02	0.000222	0.00028	0.000573	0.000765	0.000947	0.000997			-56.06	-0.005948	-0.008341	-0.013734	-0.018154	-0.029233	-0.024646			-56.06	-0.217672	-0.326011	-0.432601	-0.487689	-0.65174	-0.870562			-56.06	-0.018177	-0.023286	-0.031649	-0.03695
-55.96	-0.048962	-0.056378	-0.064431	-0.068043	-0.079177	-0.090464			-55.92	0.004861	0.007878	0.008463	0.012365	0.015795	0.017235			-55.92	0.000113	0.000144	0.000284	0.000378	0.000464	0.0005			-55.96	-0.005953	-0.008598	-0.013622	-0.017911	-0.02863	-0.025028			-55.96	-0.219695	-0.334611	-0.427234	-0.479121	-0.635575	-0.869943			-55.96	-0.018424	-0.024003	-0.03139	-0.036456
-55.86	-0.048317	-0.055636	-0.063582	-0.067147	-0.078135	-0.089273			-55.82	0.004812	0.007839	0.008384	0.012113	0.01566	0.016664			-55.82	0.000581	0.000749	0.001468	0.00193	0.002397	0.002524			-55.86	-0.006015	-0.008732	-0.013775	-0.017909	-0.029172	-0.024699			-55.86	-0.221122	-0.338462	-0.430326	-0.477157	-0.64058	-0.855078			-55.86	-0.018747	-0.024546	-0.031965	-0.036706
-55.76	-0.049441	-0.05693	-0.065061	-0.068709	-0.079952	-0.091349			-55.72	0.004507	0.007565	0.008142	0.01205	0.014736	0.016645			-55.72	0.000627	0.000833	0.001642	0.002211	0.002598	0.002904			-55.76	-0.005813	-0.008585	-0.013805	-0.01825	-0.028331	-0.02516			-55.76	-0.213571	-0.336911	-0.430985	-0.489569	-0.621742	-0.88093			-55.76	-0.018118	-0.024448	-0.032032	-0.037682
-55.66	-0.049369	-0.056847	-0.064966	-0.068609	-0.079835	-0.091216			-55.62	0.00458	0.007489	0.008303	0.011757	0.015236	0.016909			-55.62	0.000671	0.000868	0.001763	0.002271	0.002829	0.003106			-55.66	-0.005807	-0.008263	-0.013734	-0.017503	-0.028595	-0.025124			-55.66	-0.211258	-0.324643	-0.427834	-0.464956	-0.625749	-0.871099			-55.66	-0.017972	-0.023624	-0.031888	-0.035889
-55.56	-0.047761	-0.054995	-0.062849	-0.066373	-0.077234	-0.088244			-55.52	0.004616	0.007462	0.008457	0.011933	0.015027	0.016422			-55.52	0.000661	0.000846	0.001756	0.002255	0.002729	0.002951			-55.56	-0.005769	-0.008202	-0.013828	-0.017696	-0.027895	-0.024306			-55.56	-0.212735	-0.323175	-0.435313	-0.471458	-0.616499	-0.845156			-55.56	-0.017919	-0.023285	-0.032125	-0.036032
-55.46	-0.048853	-0.056252	-0.064287	-0.067891	-0.079	-0.090262			-55.42	0.004618	0.00743	0.008035	0.011868	0.014871	0.016571			-55.42	0.000743	0.000946	0.001873	0.002517	0.003031	0.003341			-55.46	-0.005894	-0.008248	-0.013418	-0.017843	-0.028195	-0.025048			-55.46	-0.214849	-0.324825	-0.417556	-0.473382	-0.615957	-0.860943			-55.46	-0.018308	-0.023677	-0.031174	-0.036601
-55.36	-0.047761	-0.054995	-0.06285	-0.066374	-0.077235	-0.088245			-55.32	0.004521	0.007321	0.008152	0.011742	0.014727	0.015974			-55.32	0.000743	0.000952	0.001941	0.002544	0.003067	0.003291			-55.36	-0.005895	-0.008305	-0.013912	-0.017902	-0.028329	-0.024673			-55.36	-0.214392	-0.326291	-0.431882	-0.47741	-0.621814	-0.846053			-55.36	-0.018183	-0.023672	-0.032092	-0.036738
-55.26	-0.046017	-0.052987	-0.060555	-0.063951	-0.074415	-0.085023			-55.22	0.004205	0.006814	0.007466	0.010859	0.013804	0.015023			-55.22	0.000714	0.000916	0.001838	0.002432	0.002972	0.0032			-55.26	-0.005693	-0.007897	-0.013227	-0.016967	-0.027133	-0.023963			-55.26	-0.205789	-0.313395	-0.408186	-0.455636	-0.601504	-0.821133			-55.26	-0.017362	-0.022617	-0.030171	-0.034878
-55.16	-0.045977	-0.052941	-0.060503	-0.063895	-0.07435	-0.084949			-55.12	0.003836	0.006186	0.006796	0.009905	0.012476	0.013657			-55.12	0.000865	0.001104	0.002221	0.002945	0.003565	0.003861			-55.16	-0.005699	-0.007803	-0.013151	-0.01698	-0.027086	-0.023977			-55.16	-0.206226	-0.312531	-0.408132	-0.456529	-0.597165	-0.819938			-55.16	-0.017409	-0.022567	-0.030185	-0.034967
-55.06	-0.04569	-0.05261	-0.060124	-0.063496	-0.073885	-0.084418			-55.02	0.003754	0.006099	0.006645	0.009695	0.012295	0.013401			-55.02	0.001242	0.001597	0.003186	0.004228	0.005153	0.005557			-55.06	-0.005677	-0.007706	-0.013156	-0.016886	-0.027196	-0.024149			-55.06	-0.20454	-0.312272	-0.404412	-0.452822	-0.596325	-0.81531			-55.06	-0.017389	-0.022708	-0.030121	-0.034928
-54.96	-0.045611	-0.052519	-0.06002	-0.063386	-0.073758	-0.084272			-54.92	0.003601	0.005814	0.00637	0.009258	0.011695	0.012841			-54.92	0.001271	0.001624	0.003257	0.004307	0.005229	0.005681			-54.96	-0.005667	-0.007766	-0.013148	-0.016696	-0.026995	-0.023735			-54.96	-0.205606	-0.311931	-0.406186	-0.453152	-0.594434	-0.818727			-54.96	-0.017385	-0.022561	-0.030091	-0.034766
-54.86	-0.045395	-0.05227	-0.059736	-0.063086	-0.073408	-0.083873			-54.82	0.003262	0.005266	0.00577	0.008461	0.010661	0.011657			-54.82	0.001101	0.001407	0.002823	0.003766	0.00456	0.004934			-54.86	-0.005679	-0.008024	-0.013139	-0.01676	-0.026852	-0.023735			-54.86	-0.205397	-0.311545	-0.405811	-0.456703	-0.597581	-0.819653			-54.86	-0.017142	-0.02224	-0.029672	-0.034583
-54.76	-0.045294	-0.052155	-0.059604	-0.062946	-0.073246	-0.083687			-54.72	0.003211	0.005227	0.00569	0.008304	0.010519	0.011463			-54.72	0.001003	0.001293	0.002578	0.003422	0.004166	0.004492			-54.76	-0.005769	-0.007914	-0.013133	-0.016734	-0.026912	-0.023854			-54.76	-0.206101	-0.315324	-0.408001	-0.456957	-0.601165	-0.821686			-54.76	-0.01712	-0.022405	-0.029693	-0.03444
-54.66	-0.045395	-0.052271	-0.059737	-0.063086	-0.073409	-0.083874			-54.62	0.004144	0.006654	0.007292	0.010689	0.013458	0.01471			-54.62	0.000837	0.001064	0.002136	0.002849	0.003447	0.003727			-54.66	-0.00573	-0.007989	-0.013129	-0.016743	-0.02671	-0.023646			-54.66	-0.208359	-0.314385	-0.409503	-0.460758	-0.602403	-0.825929			-54.66	-0.017257	-0.022273	-0.029715	-0.034625
-54.56	-0.045341	-0.052209	-0.059666	-0.063011	-0.073322	-0.083774			-54.52	0.004442	0.007163	0.007878	0.011404	0.014463	0.015772			-54.52	0.000751	0.000959	0.001932	0.002544	0.003101	0.003345			-54.56	-0.005779	-0.007992	-0.013185	-0.016676	-0.026748	-0.023524			-54.56	-0.208629	-0.316187	-0.413369	-0.459234	-0.604827	-0.827342			-54.56	-0.017229	-0.022336	-0.029909	-0.034411
-54.46	-0.044947	-0.051755	-0.059147	-0.062464	-0.072685	-0.083046			-54.42	0.004453	0.007205	0.007899	0.011501	0.014563	0.015862			-54.42	0.000587	0.000752	0.00151	0.002	0.002434	0.002623			-54.46	-0.005729	-0.007912	-0.013139	-0.016595	-0.027239	-0.023479			-54.46	-0.20861	-0.317209	-0.413337	-0.461933	-0.607408	-0.829886			-54.46	-0.017406	-0.02264	-0.030216	-0.034971
-54.36	-0.046295	-0.053308	-0.060921	-0.064337	-0.074865	-0.085537			-54.32	0.004604	0.007396	0.008103	0.011831	0.01498	0.016412			-54.32	0.000805	0.001024	0.002054	0.002728	0.00332	0.003599			-54.36	-0.005847	-0.008108	-0.013057	-0.017032	-0.027429	-0.023272			-54.36	-0.209812	-0.316752	-0.412499	-0.462221	-0.60779	-0.835283			-54.36	-0.01763	-0.022767	-0.030368	-0.03524
-54.26	-0.048059	-0.055338	-0.063242	-0.066788	-0.077716	-0.088795			-54.22	0.004731	0.007619	0.008371	0.012199	0.015343	0.016858			-54.22	0.000817	0.001041	0.002094	0.002776	0.003356	0.003648			-54.26	-0.005963	-0.008202	-0.013264	-0.017678	-0.027467	-0.023881			-54.26	-0.21213	-0.321021	-0.419208	-0.468899	-0.61243	-0.844051			-54.26	-0.017616	-0.022803	-0.0305	-0.035331
-54.16	-0.048333	-0.055654	-0.063603	-0.067169	-0.07816	-0.089302			-54.12	0.005146	0.00826	0.009088	0.013261	0.016739	0.018295			-54.12	0.000332	0.000421	0.000849	0.001127	0.001367	0.001479			-54.16	-0.005969	-0.008258	-0.013337	-0.017776	-0.027476	-0.023603			-54.16	-0.214475	-0.323533	-0.423139	-0.473862	-0.621174	-0.85163			-54.16	-0.017624	-0.022741	-0.030464	-0.035331
-54.06	-0.047848	-0.055096	-0.062965	-0.066495	-0.077376	-0.088406			-54.02	0.005176	0.008397	0.009134	0.013312	0.016843	0.018414			-54.02	7.7e-05	9.8e-05	0.000196	0.00026	0.000316	0.000342			-54.06	-0.00594	-0.008289	-0.013405	-0.017689	-0.027755	-0.024073			-54.06	-0.20903	-0.318716	-0.412039	-0.460932	-0.605595	-0.830501			-54.06	-0.017813	-0.023233	-0.030764	-0.03564
-53.96	-0.048072	-0.055353	-0.063259	-0.066806	-0.077737	-0.088819			-53.92	0.005269	0.008575	0.009343	0.013586	0.017286	0.018903			-53.92	0.000775	0.000998	0.001992	0.002635	0.003222	0.003486			-53.96	-0.005933	-0.0083	-0.013342	-0.017642	-0.028059	-0.02438			-53.96	-0.207159	-0.316821	-0.410325	-0.45794	-0.605095	-0.830036			-53.96	-0.01787	-0.023377	-0.031011	-0.035842
-53.86	-0.048876	-0.056279	-0.064317	-0.067923	-0.079038	-0.090305			-53.82	0.005413	0.008748	0.009587	0.013935	0.017601	0.019326			-53.82	0.001266	0.001619	0.003249	0.004297	0.005216	0.005666			-53.86	-0.005933	-0.0084	-0.013369	-0.017935	-0.028521	-0.024327			-53.86	-0.206423	-0.313498	-0.40838	-0.455588	-0.597567	-0.823036			-53.86	-0.018393	-0.023894	-0.03188	-0.036832
-53.76	-0.048769	-0.056156	-0.064176	-0.067775	-0.078865	-0.090107			-53.72	0.00575	0.009314	0.010217	0.014801	0.018783	0.020538			-53.72	0.0024	0.003077	0.00618	0.008145	0.009934	0.010747			-53.76	-0.005964	-0.008655	-0.013427	-0.017925	-0.029037	-0.025131			-53.76	-0.200802	-0.305663	-0.398545	-0.443109	-0.58397	-0.80096			-53.76	-0.018593	-0.024209	-0.032331	-0.037226
-53.66	-0.049231	-0.056687	-0.064784	-0.068416	-0.079611	-0.09096			-53.62	0.006085	0.009871	0.010789	0.015648	0.01992	0.021842			-53.62	0.003017	0.003873	0.007752	0.010229	0.012515	0.013577			-53.66	-0.005939	-0.008621	-0.013663	-0.018038	-0.030437	-0.024634			-53.66	-0.199191	-0.303638	-0.394466	-0.439114	-0.580492	-0.798417			-53.66	-0.01956	-0.025504	-0.033936	-0.039123
-53.56	-0.050515	-0.058166	-0.066474	-0.070201	-0.081688	-0.093333			-53.52	0.006252	0.010081	0.011087	0.016104	0.020338	0.02231			-53.52	0.003724	0.004753	0.009572	0.012649	0.015354	0.016663			-53.56	-0.006063	-0.009216	-0.013858	-0.018662	-0.030051	-0.023533			-53.56	-0.198261	-0.300426	-0.392703	-0.437786	-0.574175	-0.790058			-53.56	-0.019226	-0.024921	-0.033365	-0.03852
-53.46	-0.05376	-0.061903	-0.070744	-0.074711	-0.086936	-0.099329			-53.42	0.006099	0.00991	0.010818	0.015748	0.019971	0.021872			-53.42	0.003779	0.00486	0.009716	0.012868	0.015683	0.016993			-53.46	-0.006129	-0.009266	-0.013927	-0.019728	-0.028926	-0.023435			-53.46	-0.193136	-0.294903	-0.382638	-0.42753	-0.563022	-0.77346			-53.46	-0.018496	-0.024157	-0.032104	-0.037149
-53.36	-0.059761	-0.068813	-0.078642	-0.083051	-0.096641	-0.110417			-53.32	0.005382	0.008705	0.009534	0.013887	0.017545	0.019184			-53.32	0.003518	0.004503	0.009032	0.011969	0.014532	0.015721			-53.36	-0.006475	-0.010059	-0.014572	-0.022102	-0.028367	-0.022388			-53.36	-0.188773	-0.286917	-0.373531	-0.417587	-0.547843	-0.75141			-53.36	-0.018204	-0.023667	-0.031558	-0.036537
-53.26	-0.061502	-0.070818	-0.080933	-0.085471	-0.099456	-0.113634			-53.22	0.028553	0.046407	0.050741	0.073552	0.093696	0.101952			-53.22	0.001175	0.001511	0.003026	0.00399	0.004886	0.00526			-53.26	-0.006151	-0.01006	-0.016023	-0.02272	-0.026288	-0.021572			-53.26	-0.184155	-0.281272	-0.365546	-0.406689	-0.537999	-0.734318			-53.26	-0.016739	-0.021869	-0.029111	-0.033541
-53.16	-0.056683	-0.065269	-0.074591	-0.078773	-0.091663	-0.10473			-53.12	0.028661	0.046352	0.051053	0.074427	0.093383	0.102686			-53.12	0.001476	0.00189	0.003811	0.005055	0.006095	0.006631			-53.16	-0.005849	-0.006306	-0.011994	-0.020931	-0.02065	-0.020501			-53.16	-0.198161	-0.301175	-0.394288	-0.441172	-0.574821	-0.792881			-53.16	-0.013209	-0.017173	-0.023027	-0.026683
-53.06	-0.042022	-0.048387	-0.055298	-0.058399	-0.067955	-0.077642			-53.02	0.011144	0.018006	0.019771	0.028774	0.036363	0.039826			-53.02	0.000249	0.000318	0.00064	0.000847	0.001029	0.001115			-53.06	-0.004315	-0.004559	-0.01075	-0.015493	-0.018711	-0.020163			-53.06	-0.220408	-0.334679	-0.436794	-0.487921	-0.640313	-0.879679			-53.06	-0.012003	-0.01559	-0.020841	-0.024109
-52.96	-0.035813	-0.041238	-0.047128	-0.04977	-0.057914	-0.06617			-52.92	-0.003772	-0.006114	-0.00667	-0.009783	-0.012338	-0.013512			-52.92	0.000701	0.000899	0.001796	0.002397	0.002905	0.003148			-52.96	-0.003621	-0.003378	-0.009095	-0.013199	-0.017452	-0.019846			-52.96	-0.223631	-0.340654	-0.441711	-0.497251	-0.651265	-0.894678			-52.96	-0.011179	-0.014566	-0.019345	-0.022553
-52.86	-0.030376	-0.034976	-0.039972	-0.042213	-0.049121	-0.056123			-52.82	-0.011814	-0.01911	-0.020895	-0.030649	-0.038645	-0.042281			-52.82	0.000971	0.001243	0.002489	0.003321	0.004025	0.004356			-52.86	-0.003061	-0.003188	-0.007733	-0.011202	-0.016276	-0.0196			-52.86	-0.215556	-0.327679	-0.42585	-0.479436	-0.627761	-0.86153			-52.86	-0.010413	-0.01354	-0.018023	-0.021014
-52.76	-0.027806	-0.032017	-0.03659	-0.038642	-0.044965	-0.051375			-52.72	-0.011361	-0.018369	-0.019981	-0.029139	-0.036953	-0.040348			-52.72	0.001063	0.00136	0.002709	0.003595	0.004381	0.004733			-52.76	-0.002894	-0.003758	-0.007855	-0.010228	-0.018243	-0.019813			-52.76	-0.193943	-0.294692	-0.381014	-0.426473	-0.561632	-0.769232			-52.76	-0.011745	-0.015265	-0.020215	-0.023433
-52.66	-0.028846	-0.033215	-0.037959	-0.040087	-0.046646	-0.053296			-52.62	-0.01232	-0.019838	-0.021718	-0.031624	-0.040082	-0.043701			-52.62	0.001068	0.001362	0.00273	0.003616	0.004405	0.004752			-52.66	-0.003264	-0.004732	-0.008684	-0.01065	-0.019243	-0.019628			-52.66	-0.202841	-0.306944	-0.399427	-0.446392	-0.587543	-0.803545			-52.66	-0.012372	-0.016014	-0.021344	-0.024704
-52.56	-0.032193	-0.037069	-0.042364	-0.044739	-0.05206	-0.059481			-52.52	-0.013671	-0.022223	-0.024257	-0.035334	-0.04468	-0.048828			-52.52	0.001037	0.001334	0.002666	0.003533	0.004293	0.004642			-52.56	-0.003957	-0.005189	-0.009249	-0.011909	-0.019532	-0.018534			-52.56	-0.193903	-0.296204	-0.384298	-0.429656	-0.564192	-0.773417			-52.56	-0.012463	-0.016285	-0.02164	-0.025056
-52.46	-0.034786	-0.040055	-0.045776	-0.048343	-0.056253	-0.064272			-52.42	-0.00809	-0.013125	-0.014395	-0.020985	-0.026356	-0.029001			-52.42	0.0008	0.001028	0.002064	0.002738	0.003305	0.003598			-52.46	-0.004269	-0.005553	-0.009661	-0.012756	-0.020075	-0.01788			-52.46	-0.186506	-0.28436	-0.370703	-0.414788	-0.540976	-0.746698			-52.46	-0.012836	-0.016741	-0.022353	-0.025902
-52.36	-0.035417	-0.040781	-0.046606	-0.049219	-0.057273	-0.065437			-52.32	-0.005996	-0.009671	-0.010531	-0.015464	-0.019427	-0.021304			-52.32	0.000639	0.000816	0.001627	0.002174	0.002625	0.002848			-52.36	-0.004444	-0.00573	-0.009982	-0.01309	-0.020967	-0.018246			-52.36	-0.174633	-0.264688	-0.342608	-0.38613	-0.503742	-0.692937			-52.36	-0.013548	-0.017565	-0.023287	-0.02718
-52.26	-0.036899	-0.042488	-0.048557	-0.051279	-0.05967	-0.068176			-52.22	0.003283	0.005305	0.005805	0.008397	0.010644	0.011696			-52.22	0.000146	0.000186	0.000373	0.000491	0.000598	0.00065			-52.26	-0.00477	-0.006126	-0.010495	-0.013578	-0.021466	-0.019184			-52.26	-0.163754	-0.248662	-0.323439	-0.359047	-0.472651	-0.651471			-52.26	-0.013791	-0.017913	-0.023865	-0.027436
-52.16	-0.038488	-0.044318	-0.050648	-0.053487	-0.06224	-0.071112			-52.12	0.004943	0.008021	0.008793	0.012764	0.016131	0.017604			-52.12	0.001202	0.001544	0.003099	0.004093	0.004972	0.005368			-52.16	-0.004995	-0.006294	-0.010736	-0.014202	-0.021703	-0.019704			-52.16	-0.162605	-0.247946	-0.323084	-0.359968	-0.47243	-0.646723			-52.16	-0.013859	-0.018076	-0.024125	-0.027837
-52.06	-0.039453	-0.045429	-0.051918	-0.054828	-0.0638	-0.072895			-52.02	0.005017	0.008107	0.00892	0.012991	0.016384	0.018001			-52.02	0.000603	0.000771	0.001553	0.002058	0.002494	0.002711			-52.06	-0.00511	-0.006458	-0.010788	-0.014536	-0.021641	-0.019945			-52.06	-0.167685	-0.254651	-0.333002	-0.372255	-0.487519	-0.671915			-52.06	-0.01385	-0.017991	-0.024097	-0.027897
-51.96	-0.039973	-0.046027	-0.052601	-0.055551	-0.06464	-0.073855			-51.92	0.005148	0.008324	0.009154	0.013348	0.016824	0.018363			-51.92	0.000366	0.000469	0.000944	0.001252	0.001516	0.001637			-51.96	-0.00519	-0.006558	-0.01079	-0.014811	-0.021712	-0.019977			-51.96	-0.176515	-0.268224	-0.35062	-0.392382	-0.513613	-0.703197			-51.96	-0.013866	-0.018024	-0.024131	-0.027968
-51.86	-0.039933	-0.045981	-0.052549	-0.055495	-0.064576	-0.073781			-51.82	0.006407	0.010333	0.011352	0.016506	0.020874	0.022767			-51.82	0.000746	0.000953	0.001917	0.002536	0.003082	0.003325			-51.86	-0.005278	-0.006624	-0.010905	-0.014731	-0.021872	-0.019953			-51.86	-0.177581	-0.269119	-0.351433	-0.39219	-0.515032	-0.704661			-51.86	-0.014031	-0.018188	-0.024327	-0.028115
-51.76	-0.040575	-0.046721	-0.053394	-0.056388	-0.065615	-0.074968			-51.72	0.007849	0.012709	0.01386	0.020243	0.025551	0.028			-51.72	0.002037	0.00261	0.005213	0.006927	0.008403	0.00911			-51.76	-0.005369	-0.006664	-0.010992	-0.014862	-0.021954	-0.019881			-51.76	-0.184821	-0.281243	-0.364567	-0.40868	-0.535687	-0.736336			-51.76	-0.014052	-0.018291	-0.024284	-0.028192
-51.66	-0.040303	-0.046408	-0.053036	-0.05601	-0.065175	-0.074466			-51.62	0.009404	0.01511	0.016616	0.024216	0.030526	0.033328			-51.62	0.004428	0.005631	0.01134	0.015036	0.018217	0.019678			-51.66	-0.005486	-0.006615	-0.010992	-0.014881	-0.02178	-0.020145			-51.66	-0.189641	-0.286354	-0.374289	-0.418671	-0.548071	-0.750593			-51.66	-0.01405	-0.018147	-0.024295	-0.028143
-51.56	-0.040921	-0.047119	-0.053849	-0.056868	-0.066174	-0.075607			-51.52	0.009458	0.015257	0.016821	0.024295	0.030903	0.033823			-51.52	0.006654	0.008496	0.017152	0.022538	0.027554	0.029836			-51.56	-0.005687	-0.00664	-0.010997	-0.015003	-0.02206	-0.020391			-51.56	-0.189181	-0.286792	-0.375811	-0.416601	-0.550309	-0.755518			-51.56	-0.01414	-0.018336	-0.02461	-0.028253
-51.46	-0.040846	-0.047033	-0.053751	-0.056764	-0.066053	-0.075469			-51.42	0.009789	0.015768	0.017246	0.025264	0.031975	0.034844			-51.42	0.005949	0.007585	0.015192	0.020247	0.024628	0.026553			-51.46	-0.005834	-0.006636	-0.01112	-0.015064	-0.022044	-0.02015			-51.46	-0.18886	-0.285888	-0.371671	-0.417879	-0.549222	-0.750764			-51.46	-0.01418	-0.01836	-0.024448	-0.028467
-51.36	-0.04094	-0.047141	-0.053875	-0.056895	-0.066205	-0.075643			-51.32	0.009686	0.015695	0.017217	0.025178	0.031712	0.034797			-51.32	0.004861	0.006234	0.012523	0.016662	0.020169	0.021895			-51.36	-0.005891	-0.006752	-0.011107	-0.014984	-0.022043	-0.020452			-51.36	-0.188286	-0.28671	-0.373826	-0.419604	-0.548815	-0.755397			-51.36	-0.014082	-0.018343	-0.024496	-0.028475
-51.26	-0.041298	-0.047553	-0.054345	-0.057392	-0.066783	-0.076303			-51.22	0.009463	0.015328	0.016905	0.024458	0.03095	0.034014			-51.22	0.00345	0.004424	0.008935	0.01176	0.014302	0.015551			-51.26	-0.006066	-0.006701	-0.011085	-0.015224	-0.02216	-0.020385			-51.26	-0.189291	-0.288149	-0.377733	-0.41944	-0.551187	-0.759855			-51.26	-0.0142	-0.01849	-0.024826	-0.028549
-51.16	-0.041345	-0.047607	-0.054407	-0.057457	-0.066859	-0.07639			-51.12	0.00832	0.013496	0.014793	0.021544	0.027243	0.029834			-51.12	0.001997	0.002564	0.005147	0.006819	0.008288	0.008979			-51.16	-0.005996	-0.006835	-0.011127	-0.015125	-0.02217	-0.020704			-51.16	-0.186088	-0.283698	-0.369593	-0.413132	-0.542502	-0.745242			-51.16	-0.01425	-0.018583	-0.024796	-0.028704
-51.06	-0.041429	-0.047704	-0.054517	-0.057574	-0.066995	-0.076545			-51.02	0.007042	0.011345	0.012473	0.018155	0.023008	0.025027			-51.02	0.000678	0.000865	0.001741	0.002305	0.002808	0.003022			-51.06	-0.006022	-0.006745	-0.011037	-0.015272	-0.021985	-0.020722			-51.06	-0.187159	-0.28337	-0.3703	-0.413704	-0.544452	-0.742863			-51.06	-0.014161	-0.01834	-0.024547	-0.028401
-50.96	-0.041379	-0.047647	-0.054452	-0.057505	-0.066915	-0.076454			-50.92	0.005649	0.009139	0.010048	0.014596	0.018424	0.020133			-50.92	0.000422	0.000541	0.001088	0.001438	0.001745	0.001886			-50.96	-0.006016	-0.006843	-0.011027	-0.015264	-0.021969	-0.020583			-50.96	-0.186295	-0.283224	-0.37017	-0.412688	-0.540953	-0.741495			-50.96	-0.014105	-0.018342	-0.024555	-0.02835
-50.86	-0.041641	-0.047948	-0.054796	-0.057869	-0.067338	-0.076937			-50.82	0.005423	0.008729	0.009611	0.013896	0.01769	0.019366			-50.82	0.000497	0.000633	0.001276	0.001678	0.002053	0.002224			-50.86	-0.005964	-0.006844	-0.011007	-0.015344	-0.021989	-0.020581			-50.86	-0.186004	-0.28137	-0.368252	-0.408635	-0.5402	-0.74183			-50.86	-0.014165	-0.018329	-0.024571	-0.028236
-50.76	-0.041979	-0.048337	-0.055241	-0.058338	-0.067884	-0.077561			-50.72	0.005085	0.008248	0.009032	0.01316	0.016653	0.018233			-50.72	0.000486	0.000625	0.001252	0.00166	0.002019	0.002187			-50.76	-0.0059	-0.006829	-0.010958	-0.015417	-0.022192	-0.02058			-50.76	-0.185794	-0.283241	-0.368652	-0.412249	-0.541752	-0.744012			-50.76	-0.014227	-0.018553	-0.024733	-0.028643
-50.66	-0.041696	-0.048011	-0.054869	-0.057945	-0.067427	-0.077039			-50.62	0.004903	0.007935	0.008691	0.012717	0.016112	0.017476			-50.62	0.000366	0.000468	0.000939	0.00125	0.001522	0.001634			-50.66	-0.005803	-0.006814	-0.011032	-0.015447	-0.022153	-0.02064			-50.66	-0.186248	-0.283271	-0.368802	-0.41418	-0.544928	-0.741405			-50.66	-0.014216	-0.018495	-0.024663	-0.028684
-50.56	-0.041761	-0.048086	-0.054954	-0.058036	-0.067532	-0.077159			-50.52	0.004704	0.007594	0.008377	0.012158	0.015415	0.016784			-50.52	0.000326	0.000416	0.00084	0.00111	0.001352	0.001456			-50.56	-0.005828	-0.006864	-0.010997	-0.015394	-0.022041	-0.020591			-50.56	-0.189606	-0.287681	-0.377171	-0.420179	-0.55321	-0.755537			-50.56	-0.0141	-0.018299	-0.024573	-0.028351
-50.46	-0.042241	-0.048639	-0.055586	-0.058703	-0.068308	-0.078046			-50.42	0.004677	0.007564	0.008304	0.012146	0.015331	0.016772			-50.42	0.000345	0.000442	0.000888	0.001181	0.001433	0.001551			-50.46	-0.005775	-0.006926	-0.011051	-0.015562	-0.022272	-0.02064			-50.46	-0.190682	-0.289804	-0.378169	-0.424555	-0.556496	-0.763662			-50.46	-0.014196	-0.018456	-0.024667	-0.028679
-50.36	-0.042489	-0.048925	-0.055913	-0.059048	-0.06871	-0.078505			-50.32	0.00468	0.007561	0.008276	0.012034	0.015236	0.016668			-50.32	0.000347	0.000443	0.000888	0.001175	0.00143	0.001547			-50.36	-0.00571	-0.006984	-0.011117	-0.015723	-0.02239	-0.020931			-50.36	-0.190583	-0.289337	-0.376414	-0.420104	-0.552341	-0.757949			-50.36	-0.014384	-0.018679	-0.02489	-0.028768
-50.26	-0.043083	-0.049609	-0.056694	-0.059873	-0.06967	-0.079602			-50.22	0.004639	0.007461	0.008208	0.011898	0.015079	0.01655			-50.22	0.000445	0.000566	0.001141	0.001505	0.001833	0.00199			-50.26	-0.005693	-0.007082	-0.011198	-0.015851	-0.022365	-0.020953			-50.26	-0.191199	-0.289006	-0.377914	-0.420442	-0.553352	-0.761786			-50.26	-0.01444	-0.01867	-0.025005	-0.02881
-50.16	-0.042928	-0.04943	-0.05649	-0.059657	-0.069419	-0.079315			-50.12	0.004613	0.007431	0.008119	0.01182	0.015064	0.016426			-50.12	0.000444	0.000566	0.001133	0.001501	0.001838	0.001983			-50.16	-0.005629	-0.007183	-0.011253	-0.015869	-0.022411	-0.020941			-50.16	-0.190624	-0.288593	-0.374802	-0.41877	-0.554217	-0.75808			-50.16	-0.014414	-0.018667	-0.024831	-0.028732
-50.06	-0.043401	-0.049975	-0.057112	-0.060315	-0.070184	-0.080189			-50.02	0.004611	0.007465	0.008118	0.011863	0.015055	0.016473			-50.02	0.0004	0.000512	0.00102	0.001356	0.001653	0.00179			-50.06	-0.005632	-0.007284	-0.011303	-0.015985	-0.022361	-0.020845			-50.06	-0.190203	-0.289359	-0.374011	-0.4195	-0.552833	-0.758788			-50.06	-0.01441	-0.018752	-0.024825	-0.028837
-49.96	-0.043129	-0.049662	-0.056755	-0.059937	-0.069745	-0.079687			-49.92	0.004594	0.007413	0.00818	0.011837	0.014993	0.01637			-49.92	0.00041	0.000524	0.001059	0.001394	0.001697	0.001833			-49.96	-0.005588	-0.007294	-0.011384	-0.01599	-0.022246	-0.020835			-49.96	-0.187929	-0.284962	-0.373741	-0.415114	-0.546023	-0.747794			-49.96	-0.014234	-0.018462	-0.024801	-0.028527
-49.86	-0.043037	-0.049556	-0.056634	-0.059809	-0.069596	-0.079517			-49.82	0.004668	0.007584	0.008302	0.012023	0.015219	0.016744			-49.82	0.000486	0.000625	0.001254	0.001652	0.002009	0.002187			-49.86	-0.005647	-0.007294	-0.011219	-0.015767	-0.022237	-0.02119			-49.86	-0.186823	-0.285251	-0.371153	-0.412532	-0.542265	-0.748416			-49.86	-0.014223	-0.018576	-0.024756	-0.028496
-49.76	-0.042764	-0.049241	-0.056274	-0.059429	-0.069154	-0.079012			-49.72	0.004799	0.007772	0.008496	0.01241	0.015661	0.017103			-49.72	0.000506	0.000649	0.001299	0.001727	0.002094	0.002263			-49.76	-0.005652	-0.007246	-0.011265	-0.01576	-0.022318	-0.021143			-49.76	-0.186142	-0.283256	-0.368042	-0.412624	-0.540747	-0.740778			-49.76	-0.014226	-0.018518	-0.024644	-0.028613
-49.66	-0.042544	-0.048987	-0.055984	-0.059123	-0.068798	-0.078605			-49.62	0.004862	0.007852	0.008602	0.012527	0.015835	0.017261			-49.62	0.00051	0.000652	0.001308	0.001732	0.002105	0.00227			-49.66	-0.005626	-0.007159	-0.011334	-0.015742	-0.022263	-0.021088			-49.66	-0.185468	-0.281492	-0.36651	-0.409682	-0.537758	-0.735329			-49.66	-0.014323	-0.018595	-0.024798	-0.028707
-49.56	-0.042612	-0.049067	-0.056075	-0.059219	-0.068909	-0.078732			-49.52	0.004834	0.007803	0.008591	0.012468	0.015812	0.017289			-49.52	0.000583	0.000745	0.001503	0.001984	0.002419	0.002616			-49.56	-0.005639	-0.007161	-0.011212	-0.015714	-0.02225	-0.02106			-49.56	-0.183318	-0.278068	-0.363891	-0.405344	-0.533826	-0.732182			-49.56	-0.014241	-0.018478	-0.024767	-0.028571
-49.46	-0.042537	-0.048979	-0.055975	-0.059113	-0.068786	-0.078592			-49.42	0.004862	0.007853	0.008599	0.012476	0.015759	0.017258			-49.42	0.00066	0.000843	0.001691	0.002232	0.00271	0.002936			-49.46	-0.005557	-0.00719	-0.011243	-0.01571	-0.022109	-0.021394			-49.46	-0.187411	-0.28445	-0.370216	-0.412295	-0.5408	-0.742903			-49.46	-0.014199	-0.018434	-0.024574	-0.028341
-49.36	-0.042687	-0.049153	-0.056173	-0.059323	-0.06903	-0.07887			-49.32	0.004695	0.007572	0.00833	0.012069	0.015366	0.016809			-49.32	0.000668	0.000853	0.001719	0.002266	0.002772	0.003001			-49.36	-0.005561	-0.007095	-0.011265	-0.015756	-0.022343	-0.021294			-49.36	-0.187078	-0.283523	-0.370766	-0.412283	-0.54507	-0.747956			-49.36	-0.014252	-0.018475	-0.024746	-0.028497
-49.26	-0.04209	-0.048465	-0.055387	-0.058493	-0.068064	-0.077767			-49.22	0.004713	0.007571	0.008341	0.012141	0.015287	0.016712			-49.22	0.000671	0.000853	0.001721	0.002279	0.002758	0.002983			-49.26	-0.005548	-0.007104	-0.01111	-0.01554	-0.022024	-0.021287			-49.26	-0.186804	-0.282035	-0.369322	-0.412582	-0.539461	-0.7398			-49.26	-0.01418	-0.018313	-0.024562	-0.028416
-49.16	-0.041915	-0.048264	-0.055157	-0.05825	-0.067782	-0.077444			-49.12	0.004704	0.007626	0.008311	0.012069	0.015285	0.016782			-49.12	0.000682	0.000875	0.001746	0.002307	0.002808	0.00305			-49.16	-0.005566	-0.00713	-0.011094	-0.01538	-0.021962	-0.021413			-49.16	-0.185012	-0.281854	-0.365111	-0.406934	-0.535211	-0.737103			-49.16	-0.014154	-0.018445	-0.024472	-0.028247
-49.06	-0.041856	-0.048195	-0.055079	-0.058167	-0.067685	-0.077334			-49.02	0.004621	0.007458	0.008152	0.011826	0.015027	0.016419			-49.02	0.000607	0.000775	0.001551	0.002048	0.002501	0.002703			-49.06	-0.005573	-0.007105	-0.011083	-0.015429	-0.022091	-0.021218			-49.06	-0.185489	-0.281354	-0.36555	-0.406992	-0.537063	-0.736057			-49.06	-0.014191	-0.018412	-0.024502	-0.028251
-48.96	-0.041424	-0.047698	-0.054511	-0.057567	-0.066987	-0.076536			-48.92	0.004622	0.007475	0.008188	0.011817	0.015005	0.016386			-48.92	0.000607	0.000777	0.001558	0.002046	0.002497	0.002698			-48.96	-0.005521	-0.007105	-0.011063	-0.01531	-0.021977	-0.021105			-48.96	-0.186146	-0.28292	-0.368365	-0.408011	-0.53802	-0.737006			-48.96	-0.014195	-0.018454	-0.02461	-0.02823
-48.86	-0.041273	-0.047524	-0.054312	-0.057357	-0.066743	-0.076257			-48.82	0.004682	0.007541	0.008295	0.012104	0.015278	0.016742			-48.82	0.000657	0.000838	0.001687	0.00224	0.002717	0.002946			-48.86	-0.00552	-0.007098	-0.010942	-0.015234	-0.022101	-0.021222			-48.86	-0.185338	-0.2805	-0.366779	-0.410752	-0.538402	-0.740076			-48.86	-0.014142	-0.018308	-0.02452	-0.028438
-48.76	-0.041009	-0.047221	-0.053965	-0.056991	-0.066316	-0.07577			-48.72	0.004681	0.007608	0.008329	0.012061	0.01534	0.016698			-48.72	0.000743	0.000955	0.001916	0.002523	0.003085	0.003322			-48.76	-0.005424	-0.007079	-0.010949	-0.015198	-0.021805	-0.021181			-48.76	-0.184327	-0.281547	-0.366417	-0.40721	-0.537833	-0.734392			-48.76	-0.013959	-0.018239	-0.024312	-0.027981
-48.66	-0.040725	-0.046893	-0.053591	-0.056595	-0.065856	-0.075244			-48.62	0.004808	0.007797	0.008485	0.0124	0.015743	0.017127			-48.62	0.000689	0.000884	0.001761	0.002342	0.002857	0.003075			-48.66	-0.005456	-0.007032	-0.010969	-0.015019	-0.021767	-0.021056			-48.66	-0.18347	-0.279571	-0.361631	-0.40563	-0.534797	-0.729791			-48.66	-0.014004	-0.018254	-0.024184	-0.028093
-48.56	-0.040646	-0.046802	-0.053487	-0.056486	-0.065729	-0.075099			-48.52	0.004705	0.007596	0.00835	0.012086	0.015277	0.016693			-48.52	0.000747	0.000954	0.00192	0.002529	0.003072	0.003321			-48.56	-0.005406	-0.007009	-0.010902	-0.015071	-0.02158	-0.020874			-48.56	-0.184097	-0.279299	-0.36491	-0.40539	-0.532151	-0.729344			-48.56	-0.01391	-0.018052	-0.024157	-0.027793
-48.46	-0.040936	-0.047136	-0.053869	-0.056889	-0.066198	-0.075635			-48.42	0.004806	0.007808	0.00855	0.012401	0.015715	0.017216			-48.42	0.000765	0.000983	0.001972	0.002602	0.003169	0.003435			-48.46	-0.00538	-0.006983	-0.010936	-0.01502	-0.021668	-0.02086			-48.46	-0.182516	-0.278695	-0.362721	-0.403784	-0.531374	-0.730197			-48.46	-0.013873	-0.01812	-0.024155	-0.027847
-48.36	-0.040787	-0.046964	-0.053672	-0.056682	-0.065957	-0.075359			-48.32	0.004934	0.007978	0.008701	0.0127	0.015991	0.017535			-48.32	0.000768	0.000983	0.001963	0.002607	0.003155	0.003422			-48.36	-0.005339	-0.006987	-0.010812	-0.015104	-0.021588	-0.02096			-48.36	-0.182934	-0.277982	-0.360369	-0.40373	-0.527888	-0.72609			-48.36	-0.013932	-0.01811	-0.024046	-0.027899
-48.26	-0.040791	-0.046969	-0.053677	-0.056687	-0.065963	-0.075366			-48.22	0.004761	0.007735	0.008433	0.012245	0.0155	0.016985			-48.22	0.00056	0.00072	0.001437	0.001898	0.00231	0.002504			-48.26	-0.005348	-0.007034	-0.010861	-0.015046	-0.02159	-0.020659			-48.26	-0.180833	-0.276051	-0.357734	-0.398678	-0.524092	-0.720383			-48.26	-0.013883	-0.018128	-0.024062	-0.027771
-48.16	-0.040838	-0.047024	-0.05374	-0.056753	-0.06604	-0.075454			-48.12	0.004833	0.007792	0.008555	0.012411	0.01572	0.017217			-48.12	0.001518	0.001937	0.003895	0.005141	0.006258	0.006781			-48.16	-0.005334	-0.006998	-0.010868	-0.015054	-0.021593	-0.020679			-48.16	-0.18091	-0.274124	-0.357725	-0.398329	-0.523914	-0.719774			-48.16	-0.013917	-0.018038	-0.024109	-0.027802
-48.06	-0.040386	-0.046503	-0.053145	-0.056124	-0.065308	-0.074618			-48.02	0.004633	0.007529	0.008246	0.011985	0.015145	0.016561			-48.02	0.002734	0.003516	0.007052	0.009325	0.011325	0.012252			-48.06	-0.005328	-0.006998	-0.010806	-0.014846	-0.021602	-0.020708			-48.06	-0.180714	-0.275985	-0.359263	-0.400768	-0.525907	-0.721361			-48.06	-0.013837	-0.018076	-0.0241	-0.027842
-47.96	-0.040515	-0.046651	-0.053314	-0.056303	-0.065516	-0.074856			-47.92	0.004655	0.007548	0.008238	0.01204	0.015235	0.016613			-47.92	0.003973	0.005099	0.01019	0.01355	0.016478	0.017777			-47.96	-0.005322	-0.007018	-0.010718	-0.014974	-0.021514	-0.020667			-47.96	-0.180119	-0.274472	-0.356041	-0.399398	-0.524823	-0.717874			-47.96	-0.013753	-0.017926	-0.023817	-0.027669
-47.86	-0.0404	-0.04652	-0.053164	-0.056145	-0.065332	-0.074645			-47.82	0.004831	0.007759	0.00853	0.012425	0.015637	0.017139			-47.82	0.005502	0.006995	0.014082	0.018662	0.022571	0.024476			-47.86	-0.005319	-0.006908	-0.010736	-0.01491	-0.021389	-0.020616			-47.86	-0.180065	-0.271807	-0.355178	-0.397079	-0.518926	-0.713453			-47.86	-0.013795	-0.017812	-0.023839	-0.027601
-47.76	-0.040434	-0.046558	-0.053208	-0.056191	-0.065386	-0.074707			-47.72	0.005766	0.009405	0.010299	0.01487	0.018953	0.020651			-47.72	0.007429	0.00959	0.019232	0.025261	0.030945	0.033359			-47.76	-0.005329	-0.006947	-0.010724	-0.014916	-0.021467	-0.020588			-47.76	-0.179137	-0.274555	-0.357398	-0.396034	-0.524187	-0.716449			-47.76	-0.013678	-0.017931	-0.023908	-0.027436
-47.66	-0.040109	-0.046184	-0.052781	-0.05574	-0.064861	-0.074107			-47.62	0.00702	0.011307	0.012452	0.018077	0.022868	0.025078			-47.62	0.00784	0.009995	0.020155	0.026621	0.032367	0.035117			-47.66	-0.005286	-0.006908	-0.010739	-0.014703	-0.021262	-0.020451			-47.66	-0.178202	-0.269721	-0.353056	-0.393387	-0.516802	-0.710906			-47.66	-0.013621	-0.017635	-0.023644	-0.027283
-47.56	-0.040033	-0.046096	-0.05268	-0.055634	-0.064738	-0.073966			-47.52	0.008476	0.013674	0.014999	0.021838	0.027538	0.030121			-47.52	0.00768	0.009806	0.019698	0.026093	0.031622	0.034221			-47.56	-0.005263	-0.006926	-0.010665	-0.014734	-0.02129	-0.020497			-47.56	-0.177819	-0.269576	-0.351476	-0.392781	-0.514336	-0.7057			-47.56	-0.013666	-0.017722	-0.023666	-0.02739
-47.46	-0.039775	-0.045799	-0.052341	-0.055275	-0.06432	-0.073489			-47.42	0.010191	0.016518	0.018029	0.026199	0.033221	0.03642			-47.42	0.005421	0.006955	0.013901	0.018379	0.022398	0.024293			-47.46	-0.005244	-0.006918	-0.010631	-0.014578	-0.021214	-0.020447			-47.46	-0.178074	-0.271248	-0.351893	-0.392481	-0.516817	-0.710715			-47.46	-0.013621	-0.017747	-0.023582	-0.027238
-47.36	-0.039588	-0.045585	-0.052096	-0.055016	-0.064019	-0.073145			-47.32	0.012195	0.019767	0.021657	0.031401	0.039788	0.04336			-47.32	0.003065	0.003932	0.007889	0.010406	0.012672	0.013663			-47.36	-0.005185	-0.006806	-0.010606	-0.014658	-0.021175	-0.020492			-47.36	-0.17851	-0.271927	-0.354121	-0.394068	-0.518526	-0.708833			-47.36	-0.013626	-0.017755	-0.023683	-0.027293
-47.26	-0.039558	-0.045549	-0.052055	-0.054974	-0.063969	-0.073088			-47.22	0.013724	0.022208	0.024433	0.03547	0.044973	0.048972			-47.22	0.000871	0.001116	0.002248	0.002969	0.003618	0.003898			-47.26	-0.005201	-0.006831	-0.010753	-0.014646	-0.02133	-0.020383			-47.26	-0.177499	-0.269917	-0.352964	-0.393288	-0.517822	-0.707311			-47.26	-0.013568	-0.017648	-0.023638	-0.027276
-47.16	-0.039465	-0.045442	-0.051932	-0.054844	-0.063819	-0.072916			-47.12	0.014765	0.023868	0.026274	0.038296	0.048181	0.05304			-47.12	0.000775	0.000991	0.001998	0.00265	0.003204	0.00349			-47.16	-0.005139	-0.006819	-0.010643	-0.014483	-0.021295	-0.020499			-47.16	-0.176863	-0.268683	-0.351562	-0.39329	-0.513829	-0.709548			-47.16	-0.013565	-0.017627	-0.023624	-0.027369
-47.06	-0.039015	-0.044924	-0.051341	-0.054219	-0.063091	-0.072085			-47.02	0.014518	0.023557	0.025712	0.037596	0.047367	0.051866			-47.02	0.000862	0.001107	0.002212	0.002942	0.003563	0.00386			-47.06	-0.00515	-0.006815	-0.010604	-0.014355	-0.021166	-0.020254			-47.06	-0.177877	-0.271242	-0.351894	-0.394925	-0.516689	-0.709697			-47.06	-0.013606	-0.017747	-0.023582	-0.027408
-46.96	-0.038478	-0.044306	-0.050634	-0.053473	-0.062223	-0.071093			-46.92	0.011492	0.018425	0.020341	0.029567	0.037487	0.04065			-46.92	0.000789	0.001001	0.002025	0.002677	0.003262	0.0035			-46.96	-0.005065	-0.006836	-0.010654	-0.014188	-0.021104	-0.020233			-46.96	-0.177701	-0.267729	-0.351319	-0.391951	-0.516044	-0.701953			-46.96	-0.013551	-0.017464	-0.023472	-0.027119
-46.86	-0.038608	-0.044456	-0.050806	-0.053654	-0.062434	-0.071334			-46.82	0.008559	0.013746	0.015034	0.021962	0.027878	0.030379			-46.82	0.000716	0.00091	0.001824	0.002424	0.002957	0.003188			-46.86	-0.00506	-0.00684	-0.010544	-0.014217	-0.021015	-0.020164			-46.86	-0.178653	-0.269644	-0.350529	-0.393027	-0.518071	-0.708185			-46.86	-0.013549	-0.017493	-0.023291	-0.027045
-46.76	-0.038772	-0.044645	-0.051022	-0.053882	-0.062699	-0.071637			-46.72	0.005267	0.008544	0.009367	0.013639	0.017289	0.018905			-46.72	0.000751	0.000965	0.001937	0.002566	0.003126	0.003382			-46.76	-0.005004	-0.00686	-0.010477	-0.014291	-0.020764	-0.019875			-46.76	-0.175606	-0.267697	-0.348862	-0.38986	-0.513186	-0.703936			-46.76	-0.013332	-0.017384	-0.023204	-0.026854
-46.66	-0.038503	-0.044335	-0.050667	-0.053508	-0.062263	-0.071139			-46.62	0.004312	0.006962	0.007645	0.011112	0.013988	0.015286			-46.62	0.000638	0.000816	0.001641	0.00217	0.002625	0.002838			-46.66	-0.004991	-0.006902	-0.010487	-0.014181	-0.020853	-0.019935			-46.66	-0.173795	-0.263682	-0.344182	-0.383959	-0.50192	-0.687999			-46.66	-0.013406	-0.017398	-0.02326	-0.026872
-46.56	-0.038802	-0.044679	-0.05106	-0.053923	-0.062746	-0.071691			-46.52	0.003852	0.006203	0.006799	0.009921	0.012548	0.013764			-46.52	0.000606	0.000772	0.00155	0.002058	0.002502	0.002715			-46.56	-0.00503	-0.006917	-0.010511	-0.014209	-0.020837	-0.019983			-46.56	-0.171713	-0.259824	-0.338522	-0.379109	-0.497965	-0.685125			-46.56	-0.013404	-0.017349	-0.023152	-0.026851
-46.46	-0.0385	-0.044331	-0.050663	-0.053504	-0.062259	-0.071134			-46.42	0.003632	0.005868	0.006442	0.009402	0.011839	0.012917			-46.42	0.000604	0.000773	0.001553	0.002062	0.002496	0.002694			-46.46	-0.005062	-0.006815	-0.010476	-0.014188	-0.020607	-0.01973			-46.46	-0.171178	-0.259898	-0.339116	-0.379873	-0.496702	-0.679807			-46.46	-0.013239	-0.017194	-0.022979	-0.026657
-46.36	-0.038377	-0.04419	-0.050502	-0.053333	-0.06206	-0.070907			-46.32	0.003488	0.005667	0.006186	0.00903	0.011348	0.012483			-46.32	0.000475	0.000611	0.001221	0.001622	0.001959	0.002132			-46.36	-0.005057	-0.006832	-0.010427	-0.014101	-0.02043	-0.019428			-46.36	-0.171348	-0.261611	-0.339448	-0.380282	-0.496292	-0.68479			-46.36	-0.013109	-0.017121	-0.022753	-0.026398
-46.26	-0.038409	-0.044227	-0.050544	-0.053378	-0.062112	-0.070966			-46.22	0.003545	0.005751	0.006271	0.00911	0.011573	0.012685			-46.22	0.000443	0.000569	0.001137	0.001502	0.001834	0.001989			-46.26	-0.005068	-0.00693	-0.010376	-0.014137	-0.02046	-0.019379			-46.26	-0.16907	-0.257785	-0.334095	-0.372528	-0.491459	-0.67569			-46.26	-0.01312	-0.017112	-0.022715	-0.02623
-46.16	-0.038026	-0.043785	-0.050039	-0.052845	-0.061492	-0.070258			-46.12	0.00361	0.005833	0.006397	0.00933	0.011794	0.012887			-46.12	0.000392	0.000501	0.001006	0.001334	0.001621	0.001752			-46.16	-0.005047	-0.006935	-0.010432	-0.013921	-0.020468	-0.019459			-46.16	-0.16972	-0.257676	-0.335933	-0.376055	-0.493625	-0.676608			-46.16	-0.013142	-0.017068	-0.022791	-0.026422
-46.06	-0.037702	-0.043412	-0.049613	-0.052394	-0.060968	-0.069659			-46.02	0.003492	0.005643	0.006209	0.009029	0.011339	0.012492			-46.02	0.000379	0.000485	0.000976	0.001292	0.001559	0.001699			-46.06	-0.004989	-0.006921	-0.010274	-0.013871	-0.020476	-0.019164			-46.06	-0.169221	-0.256992	-0.336146	-0.375162	-0.489265	-0.676122			-46.06	-0.013122	-0.017047	-0.022838	-0.026396
-45.96	-0.037275	-0.04292	-0.049051	-0.051801	-0.060277	-0.06887			-45.92	0.003335	0.005425	0.005935	0.008598	0.010886	0.011979			-45.92	9.6e-05	0.000124	0.000248	0.000327	0.000398	0.000434			-45.96	-0.004996	-0.006858	-0.010332	-0.013659	-0.020451	-0.019118			-45.96	-0.168157	-0.257057	-0.334291	-0.371661	-0.488657	-0.674561			-45.96	-0.013068	-0.017088	-0.022761	-0.026206
-45.86	-0.037304	-0.042954	-0.049089	-0.051842	-0.060325	-0.068924			-45.82	0.003133	0.005101	0.005569	0.008125	0.010303	0.011265			-45.82	0.000851	0.001096	0.002192	0.002909	0.003545	0.003835			-45.86	-0.004995	-0.006823	-0.010355	-0.013747	-0.020399	-0.019249			-45.86	-0.166701	-0.255031	-0.330949	-0.370588	-0.487995	-0.669293			-45.86	-0.013067	-0.0171	-0.022728	-0.026357
-45.76	-0.03692	-0.042512	-0.048584	-0.051308	-0.059704	-0.068215			-45.72	0.003313	0.005363	0.005869	0.008566	0.010811	0.011873			-45.72	0.002349	0.00301	0.006032	0.00801	0.009716	0.010556			-45.76	-0.005013	-0.006816	-0.010357	-0.01355	-0.020262	-0.019231			-45.76	-0.168555	-0.256425	-0.333493	-0.37362	-0.489653	-0.674546			-45.76	-0.012975	-0.016884	-0.022491	-0.026095
-45.66	-0.036667	-0.042221	-0.048252	-0.050957	-0.059295	-0.067748			-45.62	0.00336	0.005441	0.005959	0.008653	0.011007	0.011961			-45.62	0.00364	0.004665	0.009357	0.012361	0.015111	0.016247			-45.66	-0.004961	-0.006856	-0.010326	-0.013536	-0.020301	-0.019179			-45.66	-0.16912	-0.257351	-0.335051	-0.373381	-0.493216	-0.672324			-45.66	-0.012972	-0.016885	-0.022516	-0.025985
-45.56	-0.036476	-0.042001	-0.048	-0.050692	-0.058986	-0.067395			-45.52	0.003567	0.005766	0.006301	0.009152	0.011593	0.012692			-45.52	0.004962	0.00635	0.012707	0.01679	0.020442	0.022141			-45.56	-0.004965	-0.006861	-0.010337	-0.013388	-0.020014	-0.01901			-45.56	-0.169794	-0.257966	-0.335069	-0.373515	-0.491375	-0.67476			-45.56	-0.012908	-0.016775	-0.022318	-0.025764
-45.46	-0.03609	-0.041557	-0.047492	-0.050155	-0.058362	-0.066682			-45.42	0.003214	0.005199	0.005719	0.008285	0.010538	0.011492			-45.42	0.005372	0.006877	0.013854	0.01826	0.022322	0.024083			-45.46	-0.004951	-0.00684	-0.010233	-0.013281	-0.020102	-0.01891			-45.46	-0.168333	-0.255885	-0.334578	-0.372025	-0.491395	-0.672171			-45.46	-0.012834	-0.016688	-0.022349	-0.025735
-45.36	-0.035784	-0.041204	-0.047089	-0.04973	-0.057867	-0.066116			-45.32	0.002926	0.004736	0.005226	0.007556	0.009624	0.010487			-45.32	0.004462	0.005717	0.011551	0.015196	0.018602	0.020054			-45.36	-0.004898	-0.006858	-0.010162	-0.013175	-0.019993	-0.018779			-45.36	-0.167536	-0.254853	-0.334223	-0.370929	-0.490607	-0.670581			-45.36	-0.012819	-0.01668	-0.022405	-0.025751
-45.26	-0.035882	-0.041316	-0.047218	-0.049865	-0.058024	-0.066296			-45.22	0.003872	0.006268	0.006842	0.00994	0.012564	0.013815			-45.22	0.003602	0.004614	0.009225	0.012192	0.014811	0.016112			-45.26	-0.004868	-0.006851	-0.010221	-0.013195	-0.020142	-0.018651			-45.26	-0.167917	-0.255418	-0.331429	-0.369548	-0.485067	-0.669021			-45.26	-0.012913	-0.016802	-0.02233	-0.025785
-45.16	-0.035446	-0.040815	-0.046644	-0.049259	-0.05732	-0.065491			-45.12	0.006492	0.010535	0.011502	0.016734	0.021222	0.023276			-45.12	0.002858	0.00367	0.007338	0.009713	0.011838	0.012845			-45.16	-0.004873	-0.00672	-0.010101	-0.013047	-0.019805	-0.018777			-45.16	-0.167312	-0.255151	-0.331096	-0.369737	-0.486922	-0.66988			-45.16	-0.012672	-0.01653	-0.021971	-0.025409
-45.06	-0.035604	-0.040997	-0.046853	-0.04948	-0.057576	-0.065784			-45.02	0.009881	0.016053	0.017581	0.025627	0.032156	0.035147			-45.02	0.002084	0.00268	0.005374	0.007128	0.008595	0.009295			-45.06	-0.004907	-0.006733	-0.010131	-0.013197	-0.019791	-0.018511			-45.06	-0.166762	-0.254597	-0.33142	-0.370791	-0.483153	-0.662424			-45.06	-0.012704	-0.01659	-0.022119	-0.025628
-44.96	-0.03551	-0.040889	-0.046729	-0.049349	-0.057424	-0.06561			-44.92	0.013485	0.021735	0.023803	0.034877	0.043991	0.048231			-44.92	0.001334	0.001702	0.003413	0.00455	0.005515	0.005983			-44.96	-0.004873	-0.006705	-0.010036	-0.013071	-0.019842	-0.018238			-44.96	-0.16729	-0.253395	-0.329847	-0.370937	-0.485869	-0.6682			-44.96	-0.012725	-0.016488	-0.021983	-0.025602
-44.86	-0.035519	-0.040899	-0.04674	-0.049361	-0.057438	-0.065626			-44.82	0.011607	0.018734	0.020582	0.030102	0.03783	0.041625			-44.82	0.000655	0.000837	0.001684	0.002241	0.002707	0.002947			-44.86	-0.004829	-0.006709	-0.010083	-0.013097	-0.019795	-0.017975			-44.86	-0.165083	-0.250388	-0.326965	-0.367036	-0.478999	-0.661126			-44.86	-0.012695	-0.016471	-0.022029	-0.02561
-44.76	-0.035432	-0.040798	-0.046626	-0.04924	-0.057297	-0.065465			-44.72	0.009911	0.016116	0.017579	0.025708	0.032577	0.035494			-44.72	0.000462	0.000594	0.001187	0.00158	0.001924	0.002074			-44.76	-0.00482	-0.006748	-0.010031	-0.013088	-0.019586	-0.017992			-44.76	-0.163449	-0.249769	-0.323829	-0.36349	-0.478324	-0.653717			-44.76	-0.012558	-0.016415	-0.021798	-0.025339
-44.66	-0.035429	-0.040795	-0.046621	-0.049235	-0.057292	-0.065459			-44.62	0.008254	0.013283	0.014592	0.02128	0.026871	0.029441			-44.62	0.000314	0.000401	0.000806	0.001069	0.001298	0.001407			-44.66	-0.004769	-0.006703	-0.009956	-0.013071	-0.019663	-0.017893			-44.66	-0.162279	-0.245433	-0.32047	-0.358694	-0.470353	-0.64643			-44.66	-0.012607	-0.01631	-0.021813	-0.025284
-44.56	-0.034997	-0.040297	-0.046053	-0.048635	-0.056593	-0.064661			-44.52	0.005487	0.008888	0.009754	0.014124	0.017864	0.019568			-44.52	0.000153	0.000196	0.000394	0.000519	0.000631	0.000684			-44.56	-0.004757	-0.006722	-0.009983	-0.012948	-0.019645	-0.017935			-44.56	-0.161702	-0.246153	-0.321074	-0.356844	-0.468661	-0.643965			-44.56	-0.012581	-0.016382	-0.021886	-0.025191
-44.46	-0.035093	-0.040408	-0.04618	-0.048769	-0.056749	-0.064839			-44.42	0.004236	0.006879	0.007549	0.010962	0.013927	0.015183			-44.42	-8e-06	-1e-05	-2.1e-05	-2.7e-05	-3.3e-05	-3.6e-05			-44.46	-0.00475	-0.006709	-0.009997	-0.012884	-0.019734	-0.017678			-44.46	-0.161578	-0.246555	-0.321614	-0.358434	-0.472909	-0.646697			-44.46	-0.012553	-0.016384	-0.02189	-0.025265
-44.36	-0.034946	-0.040239	-0.045986	-0.048564	-0.056511	-0.064567			-44.32	0.003888	0.006284	0.006903	0.010057	0.012709	0.01383			-44.32	1.2e-05	1.5e-05	3.1e-05	4.1e-05	5e-05	5.4e-05			-44.36	-0.004704	-0.006702	-0.009881	-0.012955	-0.019478	-0.01748			-44.36	-0.162469	-0.246778	-0.322216	-0.36033	-0.472827	-0.645431			-44.36	-0.01247	-0.016201	-0.021667	-0.025093
-44.26	-0.034985	-0.040284	-0.046037	-0.048619	-0.056574	-0.064639			-44.22	0.003533	0.005727	0.00628	0.009162	0.011502	0.012596			-44.22	-2.8e-05	-3.6e-05	-7.3e-05	-9.6e-05	-0.000116	-0.000126			-44.26	-0.004684	-0.006744	-0.009928	-0.012932	-0.019537	-0.017254			-44.26	-0.160699	-0.24482	-0.319126	-0.357297	-0.465798	-0.639892			-44.26	-0.012454	-0.01623	-0.021669	-0.025125
-44.16	-0.034993	-0.040294	-0.046049	-0.048631	-0.056588	-0.064655			-44.12	0.003468	0.005585	0.006131	0.008885	0.011272	0.012324			-44.12	-0.000375	-0.000479	-0.000962	-0.001268	-0.001547	-0.001673			-44.16	-0.004675	-0.006638	-0.009808	-0.012953	-0.019519	-0.017298			-44.16	-0.160427	-0.242805	-0.316842	-0.352379	-0.464245	-0.636689			-44.16	-0.012499	-0.016181	-0.021627	-0.024909
-44.06	-0.034914	-0.040203	-0.045945	-0.048521	-0.05646	-0.064509			-44.02	0.003467	0.00562	0.006133	0.008947	0.011297	0.012296			-44.02	0.000262	0.000337	0.000673	0.000893	0.001083	0.001167			-44.06	-0.00471	-0.006611	-0.00983	-0.012943	-0.019281	-0.017049			-44.06	-0.157988	-0.240628	-0.312147	-0.349491	-0.458259	-0.625659			-44.06	-0.012373	-0.01612	-0.021418	-0.024835
-43.96	-0.035127	-0.040447	-0.046224	-0.048816	-0.056804	-0.064901			-43.92	0.003058	0.004969	0.005438	0.007924	0.009964	0.010947			-43.92	0.00233	0.002996	0.006004	0.00796	0.009619	0.010455			-43.96	-0.004633	-0.006624	-0.00975	-0.012949	-0.0192	-0.016926			-43.96	-0.157839	-0.240986	-0.313484	-0.350616	-0.457832	-0.630911			-43.96	-0.012333	-0.016107	-0.02146	-0.024857
-43.86	-0.034727	-0.039986	-0.045698	-0.04826	-0.056157	-0.064162			-43.82	0.002761	0.004456	0.004884	0.007105	0.009017	0.00987			-43.82	0.004731	0.006044	0.01213	0.016054	0.019581	0.021205			-43.86	-0.004627	-0.006644	-0.009786	-0.012845	-0.019311	-0.017051			-43.86	-0.155989	-0.236637	-0.308241	-0.344177	-0.453584	-0.622785			-43.86	-0.01233	-0.016	-0.021346	-0.024684
-43.76	-0.034636	-0.039882	-0.045578	-0.048133	-0.05601	-0.063994			-43.72	0.003061	0.004928	0.005388	0.007882	0.009916	0.01086			-43.72	0.006836	0.008711	0.017441	0.023213	0.028067	0.030412			-43.76	-0.00458	-0.006638	-0.009814	-0.012749	-0.019407	-0.016817			-43.76	-0.157367	-0.238096	-0.30943	-0.347418	-0.453895	-0.62356			-43.76	-0.012516	-0.016198	-0.021561	-0.02507
-43.66	-0.034793	-0.040063	-0.045785	-0.048352	-0.056264	-0.064285			-43.62	0.002915	0.004672	0.005154	0.007515	0.009439	0.010378			-43.62	0.007426	0.00942	0.019031	0.025247	0.030476	0.033152			-43.66	-0.004584	-0.006646	-0.009789	-0.012753	-0.019229	-0.016793			-43.66	-0.157408	-0.237091	-0.310903	-0.347951	-0.453828	-0.625907			-43.66	-0.012404	-0.015981	-0.021464	-0.024878
-43.56	-0.034616	-0.039859	-0.045552	-0.048106	-0.055977	-0.063957			-43.52	0.003454	0.005562	0.006136	0.008859	0.01125	0.012271			-43.52	0.007191	0.009164	0.018513	0.024317	0.02968	0.03203			-43.56	-0.004503	-0.006733	-0.009811	-0.012761	-0.019251	-0.016498			-43.56	-0.157929	-0.238969	-0.31336	-0.347229	-0.45793	-0.62656			-43.56	-0.012368	-0.016009	-0.021501	-0.024674
-43.46	-0.034664	-0.039915	-0.045616	-0.048173	-0.056056	-0.064047			-43.42	0.00459	0.007402	0.008084	0.011769	0.014931	0.016293			-43.42	0.006289	0.008027	0.016053	0.021262	0.025925	0.027989			-43.46	-0.004495	-0.006738	-0.009753	-0.012842	-0.0192	-0.016547			-43.46	-0.156473	-0.237106	-0.307809	-0.343923	-0.453113	-0.620232			-43.46	-0.012397	-0.016069	-0.021366	-0.024723
-43.36	-0.035127	-0.040448	-0.046225	-0.048816	-0.056804	-0.064902			-43.32	0.006613	0.010669	0.01162	0.016999	0.021587	0.023552			-43.32	0.004885	0.006238	0.012441	0.016559	0.020209	0.021814			-43.36	-0.004518	-0.00671	-0.00978	-0.012926	-0.019242	-0.016252			-43.36	-0.157287	-0.238484	-0.308725	-0.34665	-0.457131	-0.625603			-43.36	-0.012394	-0.016075	-0.021314	-0.024785
-43.26	-0.034808	-0.040081	-0.045805	-0.048373	-0.056289	-0.064313			-43.22	0.008604	0.013887	0.015185	0.022052	0.027921	0.030722			-43.22	0.003617	0.004621	0.009253	0.012225	0.014876	0.016195			-43.26	-0.004517	-0.006723	-0.009762	-0.012813	-0.019244	-0.016241			-43.26	-0.157875	-0.239481	-0.31125	-0.346912	-0.45613	-0.629562			-43.26	-0.012374	-0.016055	-0.021373	-0.02467
-43.16	-0.034782	-0.040051	-0.045771	-0.048337	-0.056247	-0.064265			-43.12	0.010784	0.017446	0.019114	0.027885	0.035453	0.038692			-43.12	0.0022	0.002817	0.005652	0.007501	0.009166	0.009897			-43.16	-0.004498	-0.006747	-0.009691	-0.012803	-0.019332	-0.016314			-43.16	-0.155312	-0.236134	-0.307507	-0.344309	-0.454592	-0.622338			-43.16	-0.012305	-0.016003	-0.021345	-0.024751
-43.06	-0.034562	-0.039796	-0.04548	-0.04803	-0.05589	-0.063857			-43.02	0.01255	0.020161	0.022101	0.032146	0.0409	0.044467			-43.02	0.001079	0.001371	0.002753	0.003643	0.004455	0.004792			-43.06	-0.004512	-0.006702	-0.009733	-0.012763	-0.01919	-0.016081			-43.06	-0.156769	-0.236664	-0.308361	-0.344251	-0.454839	-0.620303			-43.06	-0.012382	-0.015989	-0.021338	-0.02467
-42.96	-0.034689	-0.039943	-0.045649	-0.048208	-0.056096	-0.064093			-42.92	0.012419	0.020138	0.022087	0.032171	0.040452	0.044399			-42.92	0.000731	0.000939	0.001885	0.002498	0.003019	0.003278			-42.96	-0.004491	-0.006714	-0.009683	-0.012794	-0.019284	-0.016032			-42.96	-0.155343	-0.236721	-0.308591	-0.344987	-0.450468	-0.620196			-42.96	-0.012317	-0.016055	-0.021437	-0.024819
-42.86	-0.034728	-0.039988	-0.0457	-0.048262	-0.056159	-0.064165			-42.82	0.010565	0.0171	0.01875	0.027394	0.034593	0.037868			-42.82	0.000494	0.000632	0.00127	0.001687	0.002048	0.002218			-42.86	-0.00445	-0.006738	-0.009706	-0.012752	-0.019264	-0.016042			-42.86	-0.153553	-0.233547	-0.304392	-0.341333	-0.447609	-0.614627			-42.86	-0.012299	-0.016001	-0.02136	-0.024806
-42.76	-0.034854	-0.040133	-0.045866	-0.048437	-0.056363	-0.064398			-42.72	0.008569	0.013857	0.015153	0.021979	0.027939	0.030571			-42.72	0.000348	0.000445	0.000892	0.001177	0.001438	0.001556			-42.76	-0.004433	-0.006723	-0.009692	-0.012829	-0.019296	-0.015785			-42.76	-0.153493	-0.233262	-0.303198	-0.337531	-0.445557	-0.611536			-42.76	-0.012401	-0.016121	-0.021462	-0.024743
-42.66	-0.034663	-0.039913	-0.045614	-0.048171	-0.056053	-0.064044			-42.62	0.006745	0.010926	0.011921	0.017446	0.022136	0.024068			-42.62	0.000346	0.000444	0.000886	0.00118	0.001439	0.001548			-42.66	-0.004459	-0.006735	-0.009727	-0.012805	-0.019189	-0.016095			-42.66	-0.150561	-0.229201	-0.297252	-0.333871	-0.439918	-0.6			-42.66	-0.01233	-0.016056	-0.021328	-0.024809
-42.56	-0.03479	-0.040059	-0.045781	-0.048348	-0.056259	-0.064279			-42.52	0.004739	0.007674	0.008387	0.01218	0.015417	0.016926			-42.52	0.000294	0.000377	0.000755	0.000998	0.001214	0.001319			-42.56	-0.004438	-0.006754	-0.009675	-0.012836	-0.019181	-0.015763			-42.56	-0.151218	-0.230125	-0.29892	-0.333191	-0.437959	-0.603169			-42.56	-0.012364	-0.016095	-0.021413	-0.024718
-42.46	-0.034751	-0.040014	-0.04573	-0.048294	-0.056196	-0.064207			-42.42	0.003429	0.005576	0.006093	0.008888	0.011263	0.012298			-42.42	0.000281	0.000361	0.000723	0.00096	0.001169	0.001263			-42.46	-0.004367	-0.006736	-0.00975	-0.012782	-0.019019	-0.015738			-42.46	-0.150428	-0.229854	-0.298545	-0.334261	-0.439864	-0.602494			-42.46	-0.012176	-0.015914	-0.021171	-0.024548
-42.36	-0.034583	-0.039821	-0.045508	-0.04806	-0.055924	-0.063896			-42.32	0.003537	0.005718	0.006243	0.00912	0.011532	0.012535			-42.32	0.000574	0.000734	0.001468	0.001951	0.002371	0.00255			-42.36	-0.004378	-0.006622	-0.009674	-0.01274	-0.019254	-0.015699			-42.36	-0.150289	-0.228304	-0.29628	-0.332209	-0.436214	-0.59478			-42.36	-0.012387	-0.016096	-0.021395	-0.024844
-42.26	-0.034753	-0.040016	-0.045732	-0.048296	-0.056199	-0.06421			-42.22	0.003401	0.005495	0.006036	0.00873	0.011099	0.012129			-42.22	0.001392	0.00178	0.003581	0.004713	0.005758	0.006226			-42.26	-0.004398	-0.006636	-0.009673	-0.012799	-0.019246	-0.015737			-42.26	-0.148276	-0.225096	-0.293906	-0.326273	-0.430739	-0.59046			-42.26	-0.012371	-0.016065	-0.021484	-0.024699
-42.16	-0.034674	-0.039925	-0.045628	-0.048186	-0.056071	-0.064064			-42.12	0.003343	0.005409	0.005911	0.008569	0.010848	0.01189			-42.12	0.002168	0.002777	0.005556	0.007329	0.008917	0.009668			-42.16	-0.004393	-0.006615	-0.009669	-0.012838	-0.019292	-0.015575			-42.16	-0.14722	-0.22388	-0.290779	-0.323576	-0.425379	-0.584798			-42.16	-0.012374	-0.016096	-0.021413	-0.024676
-42.06	-0.034624	-0.039869	-0.045563	-0.048118	-0.055991	-0.063973			-42.02	0.003379	0.005445	0.005951	0.008706	0.011006	0.011978			-42.02	0.002993	0.003818	0.007641	0.01017	0.012355	0.013304			-42.06	-0.004373	-0.00662	-0.009708	-0.01274	-0.01924	-0.015478			-42.06	-0.147748	-0.223739	-0.290661	-0.326381	-0.42844	-0.584923			-42.06	-0.012398	-0.016059	-0.021369	-0.024849
-41.96	-0.035009	-0.040311	-0.046069	-0.048652	-0.056613	-0.064683			-41.92	0.003374	0.005427	0.005946	0.008689	0.010961	0.01199			-41.92	0.003611	0.004597	0.009222	0.012263	0.014865	0.016089			-41.96	-0.00439	-0.006615	-0.009731	-0.012891	-0.019238	-0.015518			-41.96	-0.148997	-0.225217	-0.293251	-0.328958	-0.430888	-0.591272			-41.96	-0.012381	-0.016008	-0.021349	-0.024801
-41.86	-0.03498	-0.040278	-0.046031	-0.048612	-0.056566	-0.06463			-41.82	0.00356	0.005761	0.006274	0.009168	0.011581	0.012658			-41.82	0.003606	0.004619	0.009211	0.012245	0.014867	0.016076			-41.86	-0.004433	-0.006663	-0.00962	-0.0129	-0.019203	-0.015511			-41.86	-0.149022	-0.226634	-0.293376	-0.329025	-0.431629	-0.591758			-41.86	-0.012363	-0.016082	-0.021323	-0.024766
-41.76	-0.035029	-0.040335	-0.046096	-0.04868	-0.056646	-0.064721			-41.72	0.003185	0.005149	0.005603	0.008204	0.010333	0.011319			-41.72	0.003722	0.004762	0.00949	0.012643	0.015303	0.016585			-41.76	-0.004373	-0.006649	-0.009593	-0.012902	-0.019056	-0.015315			-41.76	-0.151515	-0.230146	-0.297692	-0.334566	-0.437569	-0.601257			-41.76	-0.012264	-0.015934	-0.021111	-0.024571
-41.66	-0.034981	-0.040279	-0.046032	-0.048613	-0.056568	-0.064632			-41.62	0.00344	0.005525	0.006055	0.008866	0.011191	0.012214			-41.62	0.003793	0.004822	0.009677	0.01289	0.015638	0.016886			-41.66	-0.004441	-0.006707	-0.009614	-0.012969	-0.019121	-0.015292			-41.66	-0.150208	-0.226725	-0.29535	-0.331907	-0.435082	-0.595622			-41.66	-0.012256	-0.015824	-0.021114	-0.024572
-41.56	-0.034937	-0.040228	-0.045974	-0.048552	-0.056496	-0.06455			-41.52	0.003513	0.00566	0.006214	0.009035	0.011408	0.012473			-41.52	0.003208	0.00409	0.008223	0.010877	0.0132	0.014278			-41.56	-0.004446	-0.006653	-0.009621	-0.01293	-0.019024	-0.015243			-41.56	-0.146776	-0.222205	-0.289976	-0.323579	-0.42431	-0.581908			-41.56	-0.012243	-0.015854	-0.021191	-0.024489
-41.46	-0.035036	-0.040343	-0.046105	-0.04869	-0.056657	-0.064734			-41.42	0.005234	0.008532	0.009305	0.013501	0.017126	0.018742			-41.42	0.002419	0.003121	0.006233	0.008228	0.010031	0.010861			-41.46	-0.004451	-0.006644	-0.009556	-0.012965	-0.018889	-0.015263			-41.46	-0.146417	-0.224287	-0.290754	-0.323782	-0.426512	-0.585496			-41.46	-0.01205	-0.015789	-0.020964	-0.024177
-41.36	-0.034697	-0.039952	-0.045658	-0.048218	-0.056109	-0.064107			-41.32	0.009068	0.014651	0.016156	0.023479	0.029518	0.032405			-41.32	0.001395	0.001784	0.003603	0.004764	0.005756	0.006252			-41.36	-0.004455	-0.006631	-0.009532	-0.012836	-0.01891	-0.015294			-41.36	-0.144947	-0.220068	-0.288457	-0.321746	-0.420053	-0.578436			-41.36	-0.012078	-0.015686	-0.021059	-0.024325
-41.26	-0.034642	-0.039889	-0.045587	-0.048143	-0.05602	-0.064006			-41.22	0.013063	0.021083	0.023094	0.033792	0.042609	0.046477			-41.22	0.000722	0.000922	0.001849	0.002462	0.002984	0.00322			-41.26	-0.004463	-0.006716	-0.00947	-0.012788	-0.01895	-0.015294			-41.26	-0.143662	-0.21789	-0.283696	-0.318595	-0.417181	-0.570804			-41.26	-0.012112	-0.015713	-0.020955	-0.024371
-41.16	-0.034788	-0.040057	-0.045779	-0.048346	-0.056257	-0.064276			-41.12	0.01347	0.021824	0.0239	0.034605	0.043884	0.048097			-41.12	0.000605	0.000776	0.001556	0.00205	0.002499	0.00271			-41.16	-0.004464	-0.006724	-0.009525	-0.01282	-0.018941	-0.015056			-41.16	-0.142538	-0.217021	-0.282499	-0.313939	-0.413427	-0.568388			-41.16	-0.012119	-0.015783	-0.021044	-0.024219
-41.06	-0.034985	-0.040284	-0.046038	-0.048619	-0.056575	-0.06464			-41.02	0.009833	0.015933	0.017521	0.025393	0.032231	0.035079			-41.02	0.000302	0.000387	0.000779	0.001027	0.001253	0.001349			-41.06	-0.004457	-0.006747	-0.009394	-0.012888	-0.018839	-0.015081			-41.06	-0.141676	-0.215742	-0.281993	-0.313676	-0.413456	-0.564452			-41.06	-0.012076	-0.01573	-0.02106	-0.02426
-40.96	-0.035068	-0.040379	-0.046146	-0.048734	-0.056708	-0.064792			-40.92	0.005459	0.008823	0.009685	0.014064	0.017884	0.019544			-40.92	0.000249	0.000319	0.00064	0.000846	0.001034	0.001118			-40.96	-0.004452	-0.006736	-0.009379	-0.012865	-0.018871	-0.015294			-40.96	-0.139471	-0.211834	-0.276373	-0.308038	-0.406762	-0.557595			-40.96	-0.012063	-0.015672	-0.020943	-0.024174
-40.86	-0.035141	-0.040463	-0.046243	-0.048835	-0.056826	-0.064927			-40.82	0.002745	0.004407	0.004825	0.007027	0.008927	0.009782			-40.82	0.00038	0.000483	0.000968	0.001283	0.001566	0.001698			-40.86	-0.004444	-0.006735	-0.009337	-0.012962	-0.018843	-0.01529			-40.86	-0.13981	-0.210937	-0.274486	-0.306828	-0.404759	-0.556341			-40.86	-0.012145	-0.015674	-0.02089	-0.024184
-40.76	-0.035146	-0.040469	-0.046249	-0.048842	-0.056834	-0.064936			-40.72	0.00277	0.004469	0.004881	0.007117	0.009015	0.009889			-40.72	0.000553	0.000706	0.001412	0.001873	0.002281	0.002475			-40.76	-0.004375	-0.006619	-0.009403	-0.01292	-0.019072	-0.015023			-40.76	-0.137496	-0.20849	-0.270665	-0.302885	-0.398414	-0.548208			-40.76	-0.012247	-0.015884	-0.021121	-0.024477
-40.66	-0.034973	-0.04027	-0.046022	-0.048602	-0.056555	-0.064617			-40.62	0.002742	0.004441	0.004885	0.007067	0.008983	0.009777			-40.62	0.000808	0.001036	0.002087	0.002747	0.003356	0.003614			-40.66	-0.004393	-0.006633	-0.00925	-0.012932	-0.01907	-0.015309			-40.66	-0.13783	-0.209812	-0.274277	-0.304582	-0.402036	-0.548878			-40.66	-0.012201	-0.015887	-0.021272	-0.024464
-40.56	-0.034961	-0.040257	-0.046007	-0.048586	-0.056537	-0.064596			-40.52	0.002751	0.004455	0.004886	0.007069	0.008953	0.009774			-40.52	0.000993	0.001272	0.002555	0.003363	0.004093	0.004421			-40.56	-0.004399	-0.006545	-0.009292	-0.012906	-0.018839	-0.015315			-40.56	-0.136497	-0.207694	-0.270767	-0.300664	-0.39542	-0.541494			-40.56	-0.01212	-0.015775	-0.021064	-0.024223
-40.46	-0.035182	-0.040511	-0.046297	-0.048892	-0.056893	-0.065003			-40.42	0.002749	0.004436	0.00486	0.007082	0.008992	0.009836			-40.42	0.001077	0.001375	0.002758	0.003657	0.004462	0.004829			-40.46	-0.0044	-0.006524	-0.009281	-0.012945	-0.018808	-0.015333			-40.46	-0.135919	-0.206089	-0.268337	-0.300128	-0.39573	-0.54298			-40.46	-0.012112	-0.015709	-0.020949	-0.024266
-40.36	-0.034991	-0.040291	-0.046046	-0.048628	-0.056585	-0.064651			-40.32	0.002928	0.004748	0.005226	0.007606	0.00959	0.01046			-40.32	0.001213	0.001556	0.003138	0.004155	0.005034	0.005432			-40.36	-0.004309	-0.006561	-0.009241	-0.012869	-0.018825	-0.015316			-40.36	-0.136696	-0.208277	-0.272523	-0.304429	-0.398585	-0.545318			-40.36	-0.012063	-0.015722	-0.02107	-0.024375
-40.26	-0.034934	-0.040225	-0.04597	-0.048548	-0.056492	-0.064545			-40.22	0.003268	0.005278	0.005769	0.0084	0.010667	0.011626			-40.22	0.001228	0.00157	0.003142	0.004162	0.005079	0.005477			-40.26	-0.004334	-0.006558	-0.009293	-0.012971	-0.018864	-0.015322			-40.26	-0.136186	-0.206682	-0.268523	-0.300101	-0.395742	-0.54107			-40.26	-0.012093	-0.015698	-0.02089	-0.024178
-40.16	-0.034991	-0.040291	-0.046046	-0.048628	-0.056585	-0.064651			-40.12	0.003683	0.005941	0.006525	0.009494	0.011938	0.013064			-40.12	0.001383	0.001766	0.003552	0.004702	0.005682	0.006152			-40.16	-0.004315	-0.006441	-0.009258	-0.012962	-0.018856	-0.015205			-40.16	-0.136311	-0.20667	-0.269789	-0.301292	-0.393413	-0.540035			-40.16	-0.012147	-0.015753	-0.021063	-0.02436
-40.06	-0.035068	-0.040379	-0.046146	-0.048734	-0.056708	-0.064792			-40.02	0.004018	0.00648	0.007138	0.010306	0.013049	0.014323			-40.02	0.001488	0.0019	0.003832	0.005033	0.006125	0.006652			-40.06	-0.004341	-0.006462	-0.009264	-0.012913	-0.018713	-0.015315			-40.06	-0.136187	-0.20641	-0.27026	-0.29947	-0.393751	-0.542176			-40.06	-0.01199	-0.015544	-0.020846	-0.023922
-39.96	-0.035527	-0.040908	-0.046751	-0.049372	-0.057451	-0.065641			-39.92	0.004315	0.006986	0.007645	0.011147	0.014039	0.015411			-39.92	0.001563	0.002002	0.004013	0.005323	0.006444	0.006998			-39.96	-0.004336	-0.00654	-0.00929	-0.013	-0.018631	-0.014972			-39.96	-0.138774	-0.211142	-0.274638	-0.307356	-0.401981	-0.553518			-39.96	-0.012004	-0.015623	-0.020814	-0.024123
-39.86	-0.035423	-0.040788	-0.046614	-0.049228	-0.057283	-0.065449			-39.82	0.004628	0.007476	0.008239	0.011997	0.01516	0.016533			-39.82	0.001646	0.002105	0.004248	0.005628	0.006834	0.007374			-39.86	-0.00431	-0.006535	-0.009243	-0.013091	-0.018638	-0.0153			-39.86	-0.138083	-0.209633	-0.274615	-0.306914	-0.402725	-0.550937			-39.86	-0.011965	-0.015538	-0.020848	-0.02413
-39.76	-0.035198	-0.040529	-0.046318	-0.048915	-0.056919	-0.065033			-39.72	0.004871	0.007905	0.008643	0.012625	0.015928	0.017508			-39.72	0.001715	0.002202	0.004409	0.005859	0.007105	0.007726			-39.76	-0.004327	-0.006525	-0.009275	-0.012951	-0.018649	-0.015045			-39.76	-0.13679	-0.208607	-0.271087	-0.303938	-0.398189	-0.549029			-39.76	-0.011937	-0.015571	-0.020726	-0.024065
-39.66	-0.035203	-0.040535	-0.046325	-0.048923	-0.056928	-0.065043			-39.62	0.004905	0.007926	0.008687	0.012652	0.016037	0.017574			-39.62	0.001829	0.002339	0.004695	0.006221	0.007578	0.008216			-39.66	-0.004339	-0.006565	-0.009287	-0.012875	-0.018636	-0.015049			-39.66	-0.134209	-0.203805	-0.265522	-0.296796	-0.390667	-0.537022			-39.66	-0.011975	-0.015555	-0.020757	-0.024028
-39.56	-0.03491	-0.040198	-0.045939	-0.048515	-0.056453	-0.064501			-39.52	0.004925	0.00801	0.008731	0.012695	0.016161	0.017533			-39.52	0.001901	0.002448	0.004886	0.006464	0.007908	0.008488			-39.56	-0.004324	-0.006545	-0.009155	-0.012926	-0.018682	-0.015014			-39.56	-0.133578	-0.204189	-0.264544	-0.295209	-0.390252	-0.53111			-39.56	-0.011951	-0.015627	-0.020737	-0.023964
-39.46	-0.035128	-0.040449	-0.046226	-0.048818	-0.056806	-0.064904			-39.42	0.005125	0.008293	0.00907	0.013225	0.016773	0.018323			-39.42	0.001926	0.002466	0.004939	0.006552	0.007986	0.008632			-39.46	-0.004342	-0.006548	-0.009192	-0.01294	-0.018604	-0.015032			-39.46	-0.131676	-0.200227	-0.260295	-0.291308	-0.383648	-0.525736			-39.46	-0.011976	-0.015577	-0.020741	-0.024039
-39.36	-0.035117	-0.040436	-0.046212	-0.048803	-0.056789	-0.064884			-39.32	0.005291	0.008536	0.009324	0.013602	0.017177	0.018891			-39.32	0.00198	0.002528	0.005057	0.006712	0.008146	0.008864			-39.36	-0.004381	-0.006547	-0.00913	-0.012967	-0.018856	-0.015056			-39.36	-0.129508	-0.19635	-0.254928	-0.285441	-0.374324	-0.51641			-39.36	-0.012112	-0.015708	-0.020888	-0.024221
-39.26	-0.034996	-0.040296	-0.046052	-0.048634	-0.056592	-0.064659			-39.22	0.005337	0.008596	0.009376	0.013694	0.017294	0.018931			-39.22	0.001901	0.002424	0.00484	0.006432	0.007807	0.008455			-39.26	-0.004375	-0.006563	-0.009071	-0.01294	-0.018915	-0.014731			-39.26	-0.130263	-0.197192	-0.255632	-0.286571	-0.37583	-0.516069			-39.26	-0.012148	-0.015731	-0.020887	-0.024249
-39.16	-0.034998	-0.040299	-0.046055	-0.048637	-0.056596	-0.064664			-39.12	0.005309	0.008613	0.009436	0.013697	0.017386	0.018933			-39.12	0.001968	0.002526	0.005069	0.006694	0.008166	0.008798			-39.16	-0.004389	-0.006578	-0.009072	-0.012925	-0.018921	-0.014808			-39.16	-0.130444	-0.198859	-0.258968	-0.288506	-0.380282	-0.519479			-39.16	-0.012086	-0.015761	-0.021022	-0.024254
-39.06	-0.034851	-0.040129	-0.045861	-0.048432	-0.056357	-0.064391			-39.02	0.005302	0.008593	0.009399	0.013664	0.017292	0.019043			-39.02	0.001985	0.002546	0.0051	0.006746	0.008205	0.008939			-39.06	-0.004367	-0.006553	-0.009031	-0.012758	-0.018953	-0.015061			-39.06	-0.128209	-0.195271	-0.253888	-0.283265	-0.372283	-0.514269			-39.06	-0.012069	-0.015724	-0.02094	-0.024195
-38.96	-0.034861	-0.040141	-0.045874	-0.048446	-0.056374	-0.06441			-38.92	0.005408	0.008716	0.009537	0.013946	0.017534	0.019326			-38.92	0.002073	0.002644	0.005297	0.007047	0.008516	0.009286			-38.96	-0.004371	-0.006527	-0.008963	-0.012784	-0.018951	-0.015034			-38.96	-0.126852	-0.192115	-0.249867	-0.280421	-0.36613	-0.506206			-38.96	-0.012135	-0.015721	-0.020943	-0.024341
-38.86	-0.034568	-0.039804	-0.045489	-0.048039	-0.0559	-0.063869			-38.82	0.005512	0.008941	0.009804	0.014192	0.017943	0.019628			-38.82	0.002134	0.002741	0.005503	0.007247	0.008806	0.009531			-38.86	-0.004388	-0.006449	-0.009002	-0.012824	-0.018956	-0.015038			-38.86	-0.125483	-0.191301	-0.249328	-0.277004	-0.363688	-0.499067			-38.86	-0.012074	-0.015745	-0.021018	-0.024183
-38.76	-0.034675	-0.039927	-0.045629	-0.048188	-0.056073	-0.064066			-38.72	0.005443	0.008773	0.009655	0.014038	0.017809	0.019392			-38.72	0.002152	0.002746	0.005533	0.00732	0.008924	0.009615			-38.76	-0.004383	-0.006465	-0.008952	-0.012751	-0.018888	-0.015036			-38.76	-0.125571	-0.190214	-0.248808	-0.277659	-0.365789	-0.499644			-38.76	-0.012106	-0.015686	-0.021015	-0.024287
-38.66	-0.034803	-0.040075	-0.045799	-0.048367	-0.056281	-0.064304			-38.62	0.00551	0.008957	0.009828	0.014289	0.01807	0.019762			-38.62	0.002222	0.002859	0.005745	0.007599	0.009236	0.009994			-38.66	-0.004369	-0.006479	-0.008844	-0.012801	-0.01887	-0.014976			-38.66	-0.124004	-0.189436	-0.247048	-0.275683	-0.362049	-0.496672			-38.66	-0.012071	-0.015773	-0.021069	-0.024349
-38.56	-0.034776	-0.040043	-0.045762	-0.048328	-0.056236	-0.064253			-38.52	0.005656	0.009083	0.009972	0.014505	0.018404	0.020129			-38.52	0.002311	0.002937	0.005905	0.007814	0.009528	0.010311			-38.56	-0.004341	-0.006488	-0.008837	-0.012793	-0.018878	-0.015093			-38.56	-0.12548	-0.18936	-0.247119	-0.275871	-0.363486	-0.498696			-38.56	-0.012155	-0.015691	-0.020973	-0.024247
-38.46	-0.034847	-0.040125	-0.045856	-0.048428	-0.056352	-0.064385			-38.42	0.005778	0.009282	0.010165	0.014812	0.018817	0.020639			-38.42	0.002396	0.003046	0.006109	0.008098	0.009888	0.01073			-38.46	-0.004325	-0.006482	-0.008845	-0.012807	-0.018953	-0.015062			-38.46	-0.126734	-0.191318	-0.249035	-0.278511	-0.367427	-0.505529			-38.46	-0.012136	-0.015671	-0.020893	-0.024198
-38.36	-0.034342	-0.039543	-0.045191	-0.047725	-0.055534	-0.063451			-38.32	0.005793	0.009396	0.010239	0.014971	0.018927	0.020696			-38.32	0.00241	0.003094	0.006173	0.008212	0.009978	0.010795			-38.36	-0.004343	-0.006465	-0.008847	-0.012604	-0.018881	-0.015073			-38.36	-0.1258	-0.191741	-0.248349	-0.278714	-0.36592	-0.501896			-38.36	-0.012104	-0.015781	-0.020936	-0.024333
-38.26	-0.034374	-0.039581	-0.045234	-0.04777	-0.055587	-0.063511			-38.22	0.005883	0.009527	0.010399	0.015135	0.019206	0.020992			-38.22	0.002467	0.003163	0.006322	0.008371	0.010209	0.01104			-38.26	-0.004317	-0.006447	-0.008906	-0.012643	-0.018645	-0.015096			-38.26	-0.126434	-0.192406	-0.249635	-0.278867	-0.367482	-0.503831			-38.26	-0.012006	-0.015628	-0.020768	-0.024026
-38.16	-0.034433	-0.039649	-0.045312	-0.047852	-0.055682	-0.06362			-38.12	0.005981	0.009679	0.010583	0.01546	0.019621	0.021497			-38.12	0.002466	0.003158	0.006325	0.008405	0.010252	0.011113			-38.16	-0.004388	-0.006468	-0.008772	-0.012645	-0.01866	-0.015067			-38.16	-0.125969	-0.191584	-0.249005	-0.279179	-0.367931	-0.505662			-38.16	-0.011939	-0.015532	-0.020676	-0.024007
-38.06	-0.033808	-0.038928	-0.044488	-0.046983	-0.054671	-0.062464			-38.02	0.006134	0.009949	0.010883	0.015787	0.019994	0.021831			-38.02	0.002547	0.003269	0.006549	0.008643	0.01052	0.011365			-38.06	-0.004403	-0.006468	-0.008749	-0.012456	-0.01867	-0.014976			-38.06	-0.125602	-0.191432	-0.248898	-0.277114	-0.364455	-0.499184			-38.06	-0.011961	-0.015594	-0.020767	-0.023945
-37.96	-0.033687	-0.038789	-0.044329	-0.046815	-0.054475	-0.062241			-37.92	0.006234	0.010084	0.011042	0.016156	0.020335	0.022363			-37.92	0.002564	0.003283	0.006583	0.008762	0.0106	0.011533			-37.96	-0.004403	-0.006483	-0.008783	-0.012338	-0.01876	-0.014822			-37.96	-0.125207	-0.190345	-0.247749	-0.278208	-0.363635	-0.501625			-37.96	-0.011947	-0.015535	-0.020711	-0.024085
-37.86	-0.033604	-0.038694	-0.044221	-0.0467	-0.054342	-0.062088			-37.82	0.006156	0.009972	0.010945	0.015882	0.020166	0.022032			-37.82	0.002564	0.003287	0.006606	0.008721	0.010643	0.011504			-37.86	-0.004399	-0.006466	-0.008692	-0.012429	-0.018486	-0.015082			-37.86	-0.124953	-0.190222	-0.248165	-0.27637	-0.364434	-0.499433			-37.86	-0.011822	-0.015394	-0.02057	-0.023724
-37.76	-0.033118	-0.038134	-0.043581	-0.046024	-0.053556	-0.06119			-37.72	0.0062	0.010011	0.010979	0.015968	0.020219	0.021943			-37.72	0.002582	0.0033	0.006627	0.008769	0.010671	0.011458			-37.76	-0.004369	-0.006486	-0.008667	-0.012228	-0.018436	-0.014985			-37.76	-0.125114	-0.189858	-0.247486	-0.276276	-0.363276	-0.494547			-37.76	-0.011906	-0.015454	-0.020633	-0.023854
-37.66	-0.033026	-0.038028	-0.04346	-0.045897	-0.053407	-0.06102			-37.62	0.00619	0.009959	0.010899	0.015882	0.020143	0.022115			-37.62	0.002578	0.003282	0.006579	0.008722	0.010631	0.011548			-37.66	-0.004308	-0.006473	-0.008681	-0.012148	-0.018437	-0.014838			-37.66	-0.123703	-0.187032	-0.243306	-0.272122	-0.358399	-0.493586			-37.66	-0.011887	-0.015373	-0.020483	-0.023725
-37.56	-0.032775	-0.03774	-0.04313	-0.045548	-0.053002	-0.060557			-37.52	0.006127	0.009903	0.010904	0.015841	0.020106	0.021842			-37.52	0.002564	0.00328	0.006613	0.008741	0.010663	0.01146			-37.56	-0.004332	-0.006485	-0.008679	-0.012073	-0.018275	-0.014811			-37.56	-0.123642	-0.187804	-0.245785	-0.274062	-0.361225	-0.492241			-37.56	-0.011675	-0.015169	-0.020333	-0.02348
-37.46	-0.032608	-0.037547	-0.04291	-0.045316	-0.052731	-0.060248			-37.42	0.006197	0.00997	0.010977	0.015886	0.02008	0.02207			-37.42	0.002581	0.003286	0.006626	0.008724	0.010598	0.011524			-37.46	-0.004327	-0.006399	-0.008582	-0.011991	-0.018285	-0.014966			-37.46	-0.123847	-0.187253	-0.245055	-0.27219	-0.357278	-0.492586			-37.46	-0.011751	-0.015198	-0.020372	-0.023433
-37.36	-0.032617	-0.037558	-0.042922	-0.045329	-0.052746	-0.060265			-37.32	0.006079	0.009759	0.010712	0.015587	0.019686	0.021673			-37.32	0.002728	0.003467	0.006969	0.009225	0.011197	0.012196			-37.36	-0.004335	-0.006267	-0.008534	-0.011978	-0.018072	-0.015081			-37.36	-0.124121	-0.187254	-0.244311	-0.272843	-0.357845	-0.494172			-37.36	-0.011619	-0.014994	-0.020037	-0.023174
-37.26	-0.032645	-0.03759	-0.042958	-0.045367	-0.052791	-0.060316			-37.22	0.006164	0.009961	0.010899	0.015842	0.020023	0.021989			-37.22	0.002644	0.003382	0.006776	0.008961	0.010885	0.011827			-37.26	-0.004323	-0.006262	-0.008525	-0.011963	-0.017927	-0.014979			-37.26	-0.122687	-0.186331	-0.242323	-0.27034	-0.354833	-0.488794			-37.26	-0.011496	-0.014935	-0.019894	-0.022984
-37.16	-0.032299	-0.037191	-0.042503	-0.044886	-0.052231	-0.059677			-37.12	0.006182	0.009958	0.010957	0.015945	0.020135	0.022099			-37.12	0.002639	0.003365	0.00678	0.008976	0.010893	0.011829			-37.16	-0.004312	-0.006276	-0.008509	-0.011846	-0.017797	-0.015077			-37.16	-0.122705	-0.185734	-0.242928	-0.271326	-0.355797	-0.489839			-37.16	-0.011475	-0.014858	-0.019904	-0.023023
-37.06	-0.032237	-0.03712	-0.042421	-0.0448	-0.052131	-0.059562			-37.02	0.006072	0.009841	0.010744	0.015701	0.019754	0.021716			-37.02	0.002677	0.003434	0.006865	0.009128	0.011037	0.012005			-37.06	-0.004322	-0.006279	-0.008475	-0.011828	-0.017933	-0.015051			-37.06	-0.122155	-0.186058	-0.24144	-0.270818	-0.353826	-0.487933			-37.06	-0.011446	-0.014913	-0.019821	-0.023025
-36.96	-0.03216	-0.037031	-0.04232	-0.044692	-0.052006	-0.059419			-36.92	0.005913	0.009576	0.010503	0.015372	0.019362	0.021156			-36.92	0.002657	0.003406	0.006842	0.00911	0.011028	0.011922			-36.96	-0.004333	-0.006268	-0.008427	-0.011876	-0.017716	-0.014977			-36.96	-0.1211	-0.1843	-0.240278	-0.269907	-0.353035	-0.483867			-36.96	-0.011292	-0.014699	-0.019629	-0.022834
-36.86	-0.031812	-0.03663	-0.041862	-0.044209	-0.051444	-0.058777			-36.82	0.006037	0.009757	0.010603	0.015507	0.019544	0.021433			-36.82	0.002581	0.003302	0.006571	0.008743	0.01059	0.01149			-36.86	-0.004336	-0.006309	-0.008354	-0.011783	-0.017617	-0.015075			-36.86	-0.120591	-0.18317	-0.236594	-0.265574	-0.34758	-0.478137			-36.86	-0.01138	-0.014786	-0.019561	-0.022739
-36.76	-0.031578	-0.036361	-0.041555	-0.043885	-0.051066	-0.058345			-36.72	0.00603	0.009734	0.010705	0.015526	0.019685	0.021577			-36.72	0.00257	0.003284	0.006614	0.008728	0.010635	0.011533			-36.76	-0.004265	-0.006284	-0.00834	-0.011568	-0.017534	-0.015082			-36.76	-0.121419	-0.184201	-0.240792	-0.268041	-0.352902	-0.485236			-36.76	-0.011208	-0.014545	-0.019474	-0.02245
-36.66	-0.031451	-0.036215	-0.041387	-0.043708	-0.05086	-0.05811			-36.62	0.006044	0.009751	0.010667	0.015536	0.01973	0.02149			-36.62	0.002673	0.003414	0.006839	0.009062	0.01106	0.011919			-36.66	-0.004332	-0.006309	-0.008253	-0.011616	-0.017461	-0.015083			-36.66	-0.120253	-0.182319	-0.237077	-0.265015	-0.349495	-0.477515			-36.66	-0.011235	-0.01457	-0.019406	-0.022465
-36.56	-0.031618	-0.036407	-0.041607	-0.04394	-0.05113	-0.058419			-36.52	0.006166	0.009909	0.010905	0.015882	0.019979	0.022009			-36.52	0.002677	0.003405	0.006863	0.009093	0.010994	0.011983			-36.56	-0.004258	-0.006207	-0.008272	-0.01157	-0.017244	-0.015045			-36.56	-0.119946	-0.181142	-0.236945	-0.264859	-0.346007	-0.478125			-36.56	-0.011127	-0.014374	-0.019259	-0.022294
-36.46	-0.031084	-0.035792	-0.040904	-0.043198	-0.050266	-0.057432			-36.42	0.006174	0.010004	0.010955	0.015898	0.02006	0.022036			-36.42	0.00272	0.003489	0.006996	0.009236	0.011201	0.012174			-36.46	-0.004262	-0.006176	-0.008165	-0.011399	-0.01733	-0.015073			-36.46	-0.118306	-0.180163	-0.234489	-0.261175	-0.342236	-0.471575			-36.46	-0.011088	-0.014443	-0.019254	-0.022209
-36.36	-0.031081	-0.035789	-0.040901	-0.043194	-0.050262	-0.057427			-36.32	0.006172	0.009941	0.010955	0.015938	0.020127	0.022034			-36.32	0.002732	0.003482	0.007027	0.009301	0.011288	0.012227			-36.36	-0.004282	-0.006217	-0.008113	-0.011476	-0.017127	-0.014816			-36.36	-0.118638	-0.179573	-0.235208	-0.262637	-0.34442	-0.472977			-36.36	-0.010961	-0.014191	-0.019038	-0.022016
-36.26	-0.031198	-0.035923	-0.041054	-0.043356	-0.05045	-0.057642			-36.22	0.006082	0.009785	0.010768	0.015687	0.01977	0.021712			-36.22	0.002689	0.003425	0.006901	0.009146	0.011079	0.012037			-36.26	-0.004197	-0.006187	-0.008048	-0.01141	-0.017153	-0.015067			-36.26	-0.118481	-0.179133	-0.234305	-0.261983	-0.342875	-0.472327			-36.26	-0.011002	-0.014229	-0.019062	-0.022073
-36.16	-0.030672	-0.035318	-0.040362	-0.042625	-0.0496	-0.056671			-36.12	0.006021	0.009687	0.010643	0.015415	0.019531	0.021377			-36.12	0.002676	0.003408	0.006857	0.009036	0.011003	0.011915			-36.16	-0.004198	-0.006218	-0.008043	-0.011328	-0.016869	-0.014824			-36.16	-0.117844	-0.178165	-0.232674	-0.258651	-0.340332	-0.467256			-36.16	-0.010875	-0.014064	-0.018812	-0.021657
-36.06	-0.030675	-0.035321	-0.040366	-0.042629	-0.049605	-0.056676			-36.02	0.006049	0.009759	0.010634	0.015581	0.019666	0.021485			-36.02	0.002676	0.003417	0.006818	0.009089	0.011024	0.011916			-36.06	-0.004183	-0.006104	-0.00807	-0.011314	-0.016969	-0.014771			-36.06	-0.118415	-0.179525	-0.232521	-0.261502	-0.342742	-0.469705			-36.06	-0.010871	-0.014098	-0.018703	-0.021783
-35.96	-0.030497	-0.035116	-0.040132	-0.042382	-0.049317	-0.056347			-35.92	0.006035	0.009753	0.010667	0.015518	0.019657	0.021608			-35.92	0.002573	0.003291	0.006591	0.008723	0.01062	0.01155			-35.96	-0.004201	-0.006126	-0.007964	-0.011227	-0.016865	-0.014569			-35.96	-0.116321	-0.176674	-0.229668	-0.256439	-0.337317	-0.465142			-35.96	-0.010846	-0.014091	-0.018762	-0.021695
-35.86	-0.030471	-0.035086	-0.040097	-0.042346	-0.049275	-0.056299			-35.82	0.005918	0.009571	0.010514	0.015372	0.019375	0.021249			-35.82	0.002563	0.003281	0.006601	0.00878	0.010636	0.01154			-35.86	-0.004136	-0.006113	-0.00795	-0.011201	-0.016909	-0.014778			-35.86	-0.116749	-0.177436	-0.231676	-0.259977	-0.340282	-0.468122			-35.86	-0.010807	-0.014049	-0.018789	-0.021835
-35.76	-0.03049	-0.035109	-0.040123	-0.042373	-0.049306	-0.056335			-35.72	0.005919	0.009597	0.010534	0.015372	0.019429	0.021263			-35.72	0.002564	0.00329	0.006613	0.00878	0.010665	0.011548			-35.76	-0.004141	-0.006113	-0.007948	-0.011191	-0.016779	-0.014501			-35.76	-0.115918	-0.176616	-0.230448	-0.258091	-0.338765	-0.465037			-35.76	-0.010685	-0.013926	-0.018611	-0.021586
-35.66	-0.029889	-0.034416	-0.039331	-0.041536	-0.048333	-0.055223			-35.62	0.005948	0.009555	0.010489	0.015313	0.019285	0.021086			-35.62	0.002576	0.003276	0.006585	0.008746	0.010586	0.011452			-35.66	-0.004134	-0.006113	-0.007847	-0.011029	-0.016705	-0.014531			-35.66	-0.117694	-0.177679	-0.231844	-0.259772	-0.339737	-0.465974			-35.66	-0.010737	-0.013865	-0.018531	-0.021503
-35.56	-0.02994	-0.034475	-0.039399	-0.041608	-0.048416	-0.055318			-35.52	0.005777	0.009362	0.010243	0.014893	0.018873	0.020615			-35.52	0.002564	0.003289	0.006589	0.008716	0.010615	0.011472			-35.56	-0.004117	-0.006108	-0.007862	-0.01103	-0.016651	-0.014535			-35.56	-0.116288	-0.177099	-0.230309	-0.257006	-0.338231	-0.463415			-35.56	-0.010686	-0.013921	-0.018542	-0.021428
-35.46	-0.030059	-0.034612	-0.039555	-0.041773	-0.048609	-0.055538			-35.42	0.005809	0.00939	0.010227	0.01499	0.018882	0.020697			-35.42	0.002578	0.003299	0.006579	0.008773	0.01062	0.011517			-35.46	-0.004067	-0.006121	-0.007832	-0.011048	-0.016649	-0.014304			-35.46	-0.117052	-0.177823	-0.23019	-0.258959	-0.338738	-0.46574			-35.46	-0.010745	-0.013963	-0.018513	-0.021569
-35.36	-0.029584	-0.034065	-0.03893	-0.041113	-0.04784	-0.05466			-35.32	0.005722	0.009233	0.010125	0.014706	0.018515	0.020271			-35.32	0.002582	0.003298	0.006622	0.00875	0.010588	0.011469			-35.36	-0.004055	-0.006127	-0.007757	-0.010921	-0.016466	-0.014371			-35.36	-0.115777	-0.175556	-0.228836	-0.255076	-0.333499	-0.458024			-35.36	-0.010611	-0.013763	-0.018375	-0.021212
-35.26	-0.029782	-0.034293	-0.039191	-0.041388	-0.048161	-0.055026			-35.22	0.005711	0.00919	0.010091	0.014657	0.018561	0.020407			-35.22	0.002577	0.003282	0.0066	0.008721	0.010614	0.011545			-35.26	-0.004063	-0.006017	-0.007709	-0.010954	-0.016411	-0.014377			-35.26	-0.11543	-0.17455	-0.227819	-0.253969	-0.333972	-0.460604			-35.26	-0.010591	-0.013699	-0.018313	-0.021142
-35.16	-0.029745	-0.03425	-0.039142	-0.041336	-0.0481	-0.054957			-35.12	0.005694	0.009203	0.010129	0.014734	0.018631	0.020382			-35.12	0.002569	0.003287	0.006624	0.008767	0.010654	0.011531			-35.16	-0.004068	-0.006041	-0.007725	-0.01091	-0.016434	-0.014343			-35.16	-0.11399	-0.173152	-0.226516	-0.252891	-0.332082	-0.455686			-35.16	-0.010558	-0.013719	-0.018382	-0.021253
-35.06	-0.029591	-0.034073	-0.03894	-0.041123	-0.047853	-0.054674			-35.02	0.005784	0.009348	0.010198	0.014901	0.018815	0.020551			-35.02	0.002575	0.003294	0.00658	0.008747	0.010615	0.011472			-35.06	-0.004022	-0.006045	-0.00763	-0.010964	-0.016314	-0.014326			-35.06	-0.110977	-0.16855	-0.218564	-0.245109	-0.321398	-0.440368			-35.06	-0.010458	-0.013587	-0.018046	-0.020958
-34.96	-0.02922	-0.033645	-0.038451	-0.040607	-0.047251	-0.053987			-34.92	0.005797	0.009344	0.010263	0.014951	0.018877	0.020601			-34.92	0.002573	0.003282	0.006602	0.00875	0.010618	0.011464			-34.96	-0.004017	-0.00601	-0.007602	-0.010775	-0.016258	-0.014071			-34.96	-0.111244	-0.16851	-0.220006	-0.245987	-0.322523	-0.4415			-34.96	-0.010449	-0.01354	-0.018106	-0.020965
-34.86	-0.029354	-0.0338	-0.038627	-0.040793	-0.047468	-0.054235			-34.82	0.005715	0.009247	0.010103	0.014678	0.018684	0.020419			-34.82	0.002571	0.003292	0.006587	0.008706	0.010651	0.011516			-34.86	-0.004012	-0.005938	-0.007605	-0.010784	-0.016309	-0.014093			-34.86	-0.109942	-0.16719	-0.217107	-0.242097	-0.32002	-0.438701			-34.86	-0.010441	-0.013581	-0.018064	-0.02086
-34.76	-0.029428	-0.033886	-0.038726	-0.040897	-0.047589	-0.054373			-34.72	0.00572	0.009206	0.010122	0.014649	0.018658	0.020407			-34.72	0.002581	0.003288	0.00662	0.008716	0.01067	0.011546			-34.76	-0.003995	-0.005885	-0.007527	-0.010777	-0.016258	-0.0141			-34.76	-0.112688	-0.17045	-0.222748	-0.247428	-0.32727	-0.449004			-34.76	-0.010483	-0.013563	-0.018154	-0.020883
-34.66	-0.029257	-0.033688	-0.0385	-0.040659	-0.047312	-0.054056			-34.62	0.005782	0.009362	0.010251	0.014897	0.018765	0.020564			-34.62	0.002574	0.003299	0.006615	0.008745	0.010587	0.011478			-34.66	-0.003963	-0.005932	-0.007553	-0.010819	-0.016228	-0.013807			-34.66	-0.11094	-0.168815	-0.219709	-0.245054	-0.320547	-0.440621			-34.66	-0.010455	-0.013608	-0.01814	-0.020954
-34.56	-0.028998	-0.03339	-0.038159	-0.040299	-0.046893	-0.053578			-34.52	0.005671	0.009115	0.009983	0.014545	0.018348	0.020182			-34.52	0.002516	0.0032	0.006419	0.008509	0.010315	0.011226			-34.56	-0.003962	-0.005929	-0.007408	-0.010639	-0.016359	-0.013766			-34.56	-0.110246	-0.166518	-0.216775	-0.242412	-0.317546	-0.438132			-34.56	-0.010481	-0.013542	-0.018056	-0.020911
-34.46	-0.028954	-0.03334	-0.038102	-0.040238	-0.046822	-0.053497			-34.42	0.005635	0.009167	0.010017	0.0146	0.018445	0.020151			-34.42	0.002552	0.003286	0.006575	0.008719	0.010586	0.011443			-34.46	-0.003939	-0.0059	-0.007426	-0.010686	-0.016097	-0.013777			-34.46	-0.109064	-0.166723	-0.216552	-0.242259	-0.317817	-0.435554			-34.46	-0.010291	-0.013456	-0.017902	-0.02074
-34.36	-0.029035	-0.033433	-0.038208	-0.04035	-0.046953	-0.053646			-34.32	0.00574	0.009319	0.010186	0.014862	0.018728	0.020612			-34.32	0.002561	0.00329	0.006586	0.008742	0.010588	0.011529			-34.36	-0.003958	-0.005924	-0.007398	-0.010664	-0.015855	-0.013824			-34.36	-0.108319	-0.165248	-0.214689	-0.240424	-0.314624	-0.434348			-34.36	-0.010153	-0.01325	-0.017631	-0.020448
-34.26	-0.028573	-0.032901	-0.0376	-0.039708	-0.046205	-0.052792			-34.22	0.005775	0.009348	0.010244	0.01493	0.018947	0.020638			-34.22	0.002511	0.003217	0.006456	0.008559	0.010439	0.01125			-34.26	-0.003942	-0.00582	-0.007306	-0.010562	-0.015696	-0.013547			-34.26	-0.107576	-0.163642	-0.21315	-0.238422	-0.314198	-0.429305			-34.26	-0.01004	-0.013064	-0.017428	-0.020189
-34.16	-0.028595	-0.032926	-0.037629	-0.039739	-0.046241	-0.052833			-34.12	0.005798	0.00938	0.01024	0.014918	0.018828	0.020653			-34.12	0.002509	0.003212	0.006422	0.008512	0.010325	0.011205			-34.16	-0.003892	-0.005808	-0.007316	-0.010589	-0.015652	-0.013529			-34.16	-0.109092	-0.165842	-0.215216	-0.240632	-0.315384	-0.43396			-34.16	-0.01008	-0.013107	-0.017422	-0.020173
-34.06	-0.028508	-0.032826	-0.037514	-0.039618	-0.0461	-0.052672			-34.02	0.005814	0.009351	0.010303	0.014983	0.018889	0.020591			-34.02	0.002516	0.003202	0.006461	0.008548	0.010358	0.011171			-34.06	-0.003875	-0.005801	-0.007246	-0.010526	-0.015457	-0.013528			-34.06	-0.108789	-0.164423	-0.215318	-0.240333	-0.314645	-0.430244			-34.06	-0.009983	-0.012906	-0.017311	-0.020011
-33.96	-0.028706	-0.033054	-0.037776	-0.039894	-0.046422	-0.053039			-33.92	0.005681	0.009225	0.010109	0.01474	0.018563	0.020394			-33.92	0.002551	0.003279	0.00658	0.008729	0.010565	0.011484			-33.96	-0.003838	-0.005825	-0.007243	-0.010504	-0.015502	-0.013505			-33.96	-0.106617	-0.162714	-0.211932	-0.237171	-0.310175	-0.427445			-33.96	-0.009916	-0.012945	-0.01727	-0.020015
-33.86	-0.028244	-0.032522	-0.037167	-0.039251	-0.045673	-0.052184			-33.82	0.00572	0.009247	0.010064	0.01471	0.01865	0.020365			-33.82	0.002646	0.003385	0.006747	0.008972	0.010933	0.011811			-33.86	-0.003809	-0.005723	-0.007221	-0.01038	-0.015313	-0.013356			-33.86	-0.106987	-0.162551	-0.210265	-0.235882	-0.310572	-0.425401			-33.86	-0.00986	-0.012814	-0.016977	-0.019724
-33.76	-0.028293	-0.032578	-0.037231	-0.039319	-0.045753	-0.052275			-33.72	0.005705	0.009234	0.01009	0.01472	0.018566	0.020401			-33.72	0.002639	0.003381	0.006764	0.008978	0.010883	0.011831			-33.76	-0.003832	-0.005735	-0.007134	-0.010417	-0.01537	-0.013538			-33.76	-0.109001	-0.16581	-0.215348	-0.24114	-0.315829	-0.435323			-33.76	-0.009833	-0.012795	-0.017021	-0.019738
-33.66	-0.028107	-0.032364	-0.036986	-0.03906	-0.045452	-0.051931			-33.62	0.005695	0.009227	0.010094	0.014678	0.01859	0.020266			-33.62	0.002634	0.003378	0.006767	0.008953	0.010897	0.011754			-33.66	-0.003751	-0.005625	-0.007108	-0.010412	-0.015307	-0.013366			-33.66	-0.106406	-0.162005	-0.210653	-0.235117	-0.30922	-0.422857			-33.66	-0.009817	-0.012785	-0.017028	-0.019682
-33.56	-0.02816	-0.032426	-0.037057	-0.039135	-0.045538	-0.05203			-33.52	0.005702	0.009209	0.010062	0.01465	0.018592	0.020305			-33.52	0.002637	0.003371	0.006746	0.008935	0.010898	0.011776			-33.56	-0.003771	-0.005656	-0.00711	-0.010412	-0.015093	-0.013358			-33.56	-0.107861	-0.163702	-0.212612	-0.237589	-0.313108	-0.428957			-33.56	-0.009705	-0.012599	-0.01676	-0.019396
-33.46	-0.028114	-0.032373	-0.036996	-0.039071	-0.045464	-0.051945			-33.42	0.005722	0.009202	0.010119	0.014707	0.01859	0.020272			-33.42	0.002647	0.003369	0.006784	0.00897	0.010897	0.011757			-33.46	-0.003698	-0.005561	-0.007025	-0.010389	-0.014896	-0.013299			-33.46	-0.107397	-0.162308	-0.212141	-0.236643	-0.310618	-0.424889			-33.46	-0.00959	-0.012397	-0.016596	-0.019172
-33.36	-0.02822	-0.032494	-0.037135	-0.039217	-0.045635	-0.05214			-33.32	0.005683	0.009238	0.010111	0.014687	0.018517	0.020348			-33.32	0.002629	0.003382	0.006778	0.008958	0.010854	0.011801			-33.36	-0.003697	-0.005581	-0.007049	-0.01037	-0.01485	-0.013112			-33.36	-0.106658	-0.16293	-0.211967	-0.23631	-0.309399	-0.42649			-33.36	-0.009524	-0.012445	-0.016583	-0.019145
-33.26	-0.02813	-0.03239	-0.037016	-0.039092	-0.045489	-0.051973			-33.22	0.005568	0.008965	0.009869	0.014327	0.018091	0.019775			-33.22	0.002641	0.003366	0.006786	0.008963	0.010877	0.011763			-33.26	-0.003691	-0.005572	-0.006905	-0.010382	-0.014836	-0.013065			-33.26	-0.108269	-0.16383	-0.214369	-0.238847	-0.313205	-0.429445			-33.26	-0.00957	-0.012387	-0.016602	-0.019156
-33.16	-0.027894	-0.032119	-0.036707	-0.038765	-0.045108	-0.051538			-33.12	0.005559	0.008987	0.009814	0.014359	0.018098	0.019856			-33.12	0.002637	0.003375	0.006748	0.008983	0.010881	0.011811			-33.16	-0.003699	-0.005551	-0.006913	-0.010292	-0.014659	-0.013124			-33.16	-0.1069	-0.162403	-0.210789	-0.236707	-0.30982	-0.426381			-33.16	-0.009433	-0.012258	-0.016296	-0.018951
-33.06	-0.02776	-0.031964	-0.03653	-0.038578	-0.044891	-0.05129			-33.02	0.005568	0.008959	0.009806	0.014352	0.018052	0.01976			-33.02	0.002642	0.003364	0.006743	0.008979	0.010854	0.011755			-33.06	-0.003637	-0.005457	-0.006915	-0.010252	-0.014742	-0.013019			-33.06	-0.105251	-0.159133	-0.207053	-0.232576	-0.303788	-0.417122			-33.06	-0.009448	-0.012219	-0.016284	-0.018943
-32.96	-0.02772	-0.031919	-0.036478	-0.038523	-0.044827	-0.051217			-32.92	0.005612	0.009095	0.009979	0.01457	0.018351	0.020007			-32.92	0.002626	0.003368	0.006767	0.00899	0.010882	0.011738			-32.96	-0.003567	-0.005447	-0.006798	-0.010295	-0.01476	-0.013116			-32.96	-0.103171	-0.157134	-0.204924	-0.229652	-0.300381	-0.410774			-32.96	-0.009391	-0.012234	-0.016342	-0.018967
-32.86	-0.027866	-0.032087	-0.03667	-0.038726	-0.045062	-0.051486			-32.82	0.005661	0.009096	0.010028	0.014584	0.018355	0.020176			-32.82	0.00264	0.003358	0.006779	0.00897	0.01085	0.011799			-32.86	-0.003567	-0.005368	-0.006807	-0.010292	-0.014753	-0.013039			-32.86	-0.102295	-0.154461	-0.202412	-0.225932	-0.295304	-0.407148			-32.86	-0.009444	-0.012197	-0.016371	-0.018924
-32.76	-0.027818	-0.032032	-0.036607	-0.038659	-0.044985	-0.051398			-32.72	0.005639	0.009115	0.010009	0.01463	0.018491	0.020141			-32.72	0.00263	0.003365	0.006767	0.008998	0.01093	0.011779			-32.76	-0.003564	-0.005383	-0.00668	-0.010292	-0.014453	-0.012785			-32.76	-0.101895	-0.154787	-0.202029	-0.226644	-0.297473	-0.406452			-32.76	-0.009282	-0.012061	-0.016124	-0.018733
-32.66	-0.027528	-0.031698	-0.036225	-0.038256	-0.044516	-0.050862			-32.62	0.00563	0.009115	0.009962	0.014578	0.018461	0.020185			-32.62	0.002626	0.003365	0.006735	0.008966	0.010913	0.011805			-32.66	-0.003558	-0.005301	-0.006721	-0.010166	-0.014472	-0.012812			-32.66	-0.100295	-0.152583	-0.198226	-0.222635	-0.29277	-0.401546			-32.66	-0.009268	-0.012061	-0.016049	-0.018667
-32.56	-0.027415	-0.031567	-0.036076	-0.038098	-0.044332	-0.050652			-32.52	0.005539	0.009014	0.009817	0.014277	0.018114	0.019763			-32.52	0.002628	0.003385	0.006751	0.008932	0.010891	0.011756			-32.56	-0.003578	-0.005296	-0.006605	-0.010095	-0.014256	-0.012608			-32.56	-0.100354	-0.153488	-0.19869	-0.221779	-0.292189	-0.399891			-32.56	-0.00915	-0.011971	-0.015872	-0.018347
-32.46	-0.027602	-0.031783	-0.036323	-0.038359	-0.044636	-0.050999			-32.42	0.005667	0.009127	0.010056	0.014602	0.018421	0.020303			-32.42	0.002571	0.003277	0.006611	0.008734	0.010589	0.011547			-32.46	-0.003492	-0.005282	-0.006595	-0.010128	-0.014263	-0.012566			-32.46	-0.098218	-0.148649	-0.194669	-0.216967	-0.284232	-0.392965			-32.46	-0.009175	-0.011878	-0.015933	-0.01839
-32.36	-0.027573	-0.031749	-0.036283	-0.038318	-0.044588	-0.050944			-32.32	0.005591	0.008997	0.009865	0.014364	0.018144	0.019983			-32.32	0.002574	0.003278	0.006582	0.008719	0.010586	0.011535			-32.36	-0.003514	-0.005183	-0.00652	-0.010108	-0.014079	-0.012569			-32.36	-0.099193	-0.150001	-0.195493	-0.218468	-0.286578	-0.395916			-32.36	-0.009063	-0.011723	-0.015649	-0.018111
-32.26	-0.027527	-0.031696	-0.036223	-0.038254	-0.044514	-0.050859			-32.22	0.005562	0.008969	0.009864	0.014357	0.018144	0.019844			-32.22	0.002574	0.003285	0.006617	0.008762	0.010643	0.011515			-32.26	-0.003436	-0.005204	-0.006401	-0.010145	-0.014067	-0.012569			-32.26	-0.098601	-0.149412	-0.195331	-0.218197	-0.286364	-0.392846			-32.26	-0.009064	-0.011749	-0.015732	-0.0182
-32.16	-0.027233	-0.031358	-0.035837	-0.037846	-0.044039	-0.050317			-32.12	0.005513	0.008945	0.00978	0.014239	0.018037	0.019779			-32.12	0.002513	0.003227	0.006461	0.008558	0.01042	0.011304			-32.16	-0.003449	-0.005182	-0.006287	-0.009982	-0.013965	-0.012653			-32.16	-0.098488	-0.150176	-0.19517	-0.218092	-0.286893	-0.394634			-32.16	-0.008909	-0.01162	-0.015467	-0.017899
-32.06	-0.027104	-0.03121	-0.035667	-0.037667	-0.043831	-0.050079			-32.02	0.0057	0.009238	0.010119	0.014743	0.018644	0.0203			-32.02	0.002411	0.003092	0.006203	0.008222	0.009993	0.010765			-32.06	-0.003448	-0.005177	-0.006193	-0.010038	-0.013936	-0.012652			-32.06	-0.09766	-0.148753	-0.193676	-0.21657	-0.284399	-0.388435			-32.06	-0.008932	-0.011638	-0.01552	-0.017973
-31.96	-0.0272	-0.03132	-0.035793	-0.0378	-0.043986	-0.050256			-31.92	0.005552	0.008962	0.009877	0.014374	0.018144	0.019861			-31.92	0.002408	0.003077	0.00621	0.008222	0.009975	0.010803			-31.96	-0.00344	-0.005193	-0.006211	-0.010002	-0.013985	-0.012355			-31.96	-0.098182	-0.148935	-0.1951	-0.217919	-0.285653	-0.392232			-31.96	-0.008925	-0.01158	-0.015537	-0.017973
-31.86	-0.027102	-0.031207	-0.035664	-0.037663	-0.043826	-0.050074			-31.82	0.005533	0.009007	0.009816	0.014279	0.018187	0.01979			-31.82	0.0024	0.003093	0.006172	0.008168	0.009998	0.010764			-31.86	-0.00345	-0.005179	-0.006081	-0.010003	-0.013695	-0.012568			-31.86	-0.096401	-0.147474	-0.191029	-0.213275	-0.282086	-0.385031			-31.86	-0.00877	-0.011477	-0.015227	-0.017605
-31.76	-0.026788	-0.030845	-0.035251	-0.037227	-0.043319	-0.049494			-31.72	0.005644	0.009165	0.010012	0.014578	0.018546	0.020219			-31.72	0.0024	0.003084	0.00617	0.008173	0.009993	0.010778			-31.76	-0.003438	-0.005073	-0.005957	-0.009901	-0.013774	-0.012629			-31.76	-0.096859	-0.147792	-0.191917	-0.214463	-0.28334	-0.387466			-31.76	-0.008768	-0.011444	-0.015221	-0.017616
-31.66	-0.02676	-0.030813	-0.035214	-0.037189	-0.043274	-0.049443			-31.62	0.005711	0.009212	0.010085	0.014721	0.018579	0.020304			-31.62	0.002415	0.003084	0.006182	0.00821	0.009958	0.010767			-31.66	-0.003374	-0.005027	-0.005998	-0.009875	-0.013501	-0.012614			-31.66	-0.095666	-0.14502	-0.188721	-0.211418	-0.277089	-0.379859			-31.66	-0.0087	-0.011281	-0.015037	-0.017445
-31.56	-0.026874	-0.030944	-0.035364	-0.037347	-0.043458	-0.049653			-31.52	0.005693	0.009223	0.010045	0.014716	0.018593	0.02039			-31.52	0.00246	0.003154	0.006292	0.008385	0.010183	0.011048			-31.56	-0.003337	-0.004986	-0.005961	-0.009829	-0.013495	-0.012309			-31.56	-0.09476	-0.144276	-0.186788	-0.210011	-0.275556	-0.379058			-31.56	-0.008673	-0.011295	-0.014978	-0.01744
-31.46	-0.026388	-0.030385	-0.034725	-0.036672	-0.042673	-0.048756			-31.42	0.005675	0.0092	0.010116	0.014694	0.018511	0.020289			-31.42	0.002412	0.003095	0.006232	0.008236	0.009971	0.010813			-31.46	-0.003336	-0.004986	-0.005884	-0.009744	-0.013515	-0.012325			-31.46	-0.093499	-0.142445	-0.186181	-0.207567	-0.271535	-0.373326			-31.46	-0.008646	-0.011267	-0.015083	-0.017414
-31.36	-0.026527	-0.030545	-0.034907	-0.036865	-0.042897	-0.049012			-31.32	0.005694	0.009177	0.010134	0.014753	0.01861	0.020395			-31.32	0.002408	0.003072	0.006212	0.008228	0.009975	0.010816			-31.36	-0.003328	-0.004986	-0.005794	-0.009726	-0.013303	-0.01238			-31.36	-0.093342	-0.141367	-0.185547	-0.207326	-0.271573	-0.373351			-31.36	-0.008527	-0.011047	-0.014851	-0.017185
-31.26	-0.026041	-0.029985	-0.034268	-0.036189	-0.042111	-0.048114			-31.22	0.005775	0.009299	0.010215	0.014863	0.018855	0.020565			-31.22	0.00241	0.003071	0.006178	0.008178	0.009971	0.01076			-31.26	-0.003322	-0.005002	-0.00576	-0.009656	-0.013326	-0.012144			-31.26	-0.092305	-0.139672	-0.182381	-0.203666	-0.268306	-0.367091			-31.26	-0.008532	-0.011043	-0.014769	-0.01708
-31.16	-0.026511	-0.030527	-0.034887	-0.036843	-0.042872	-0.048983			-31.12	0.005734	0.009202	0.010118	0.014677	0.018627	0.020447			-31.12	0.002417	0.003071	0.006183	0.00816	0.009953	0.010809			-31.16	-0.00332	-0.005	-0.005757	-0.009773	-0.013361	-0.012109			-31.16	-0.092235	-0.139113	-0.18181	-0.202412	-0.266767	-0.367328			-31.16	-0.008559	-0.011042	-0.014781	-0.017042
-31.06	-0.026034	-0.029978	-0.034259	-0.03618	-0.0421	-0.048102			-31.02	0.005712	0.009193	0.010078	0.014665	0.018643	0.020285			-31.02	0.002416	0.003077	0.006178	0.008179	0.009992	0.010757			-31.06	-0.00327	-0.004939	-0.005776	-0.009604	-0.013061	-0.012139			-31.06	-0.090724	-0.137217	-0.178793	-0.199685	-0.263608	-0.359794			-31.06	-0.00843	-0.010906	-0.014555	-0.016835
-30.96	-0.026027	-0.029969	-0.034249	-0.03617	-0.042088	-0.048088			-30.92	0.005682	0.009239	0.010094	0.01471	0.018502	0.020279			-30.92	0.002391	0.003077	0.006157	0.008162	0.009867	0.0107			-30.96	-0.003268	-0.004916	-0.005681	-0.009636	-0.013094	-0.012116			-30.96	-0.091331	-0.139553	-0.181232	-0.202699	-0.264758	-0.364015			-30.96	-0.008386	-0.01096	-0.014578	-0.016886
-30.86	-0.025732	-0.02963	-0.033862	-0.035761	-0.041612	-0.047544			-30.82	0.005701	0.009215	0.010102	0.014719	0.018609	0.020322			-30.82	0.002411	0.003085	0.006193	0.008209	0.009974	0.010777			-30.86	-0.003249	-0.0049	-0.00568	-0.00948	-0.01306	-0.011851			-30.86	-0.091027	-0.138278	-0.180178	-0.20149	-0.264537	-0.362388			-30.86	-0.008413	-0.010932	-0.01459	-0.016897
-30.76	-0.025742	-0.029641	-0.033875	-0.035774	-0.041628	-0.047562			-30.72	0.005712	0.009223	0.010092	0.014707	0.018552	0.02033			-30.72	0.002416	0.003087	0.006186	0.008202	0.009944	0.010781			-30.76	-0.00327	-0.00491	-0.005678	-0.009521	-0.01293	-0.011805			-30.76	-0.091683	-0.139134	-0.180954	-0.202401	-0.265127	-0.36445			-30.76	-0.008304	-0.01078	-0.01436	-0.016634
-30.66	-0.025633	-0.029516	-0.033732	-0.035623	-0.041452	-0.047361			-30.62	0.0057	0.009233	0.01013	0.014666	0.018659	0.020244			-30.62	0.002411	0.003091	0.006209	0.008179	0.010001	0.010735			-30.66	-0.003263	-0.004925	-0.005686	-0.009455	-0.012895	-0.011795			-30.66	-0.090041	-0.137069	-0.178748	-0.19863	-0.262433	-0.357159			-30.66	-0.008287	-0.010791	-0.014413	-0.016587
-30.56	-0.025798	-0.029706	-0.033949	-0.035852	-0.041719	-0.047666			-30.52	0.005682	0.009236	0.010112	0.014641	0.018613	0.020374			-30.52	0.002307	0.002968	0.00595	0.007837	0.009576	0.010371			-30.56	-0.003196	-0.00491	-0.005585	-0.009473	-0.012971	-0.011885			-30.56	-0.08977	-0.13712	-0.178441	-0.198291	-0.261778	-0.359455			-30.56	-0.008262	-0.010795	-0.014388	-0.016559
-30.46	-0.025751	-0.029651	-0.033886	-0.035786	-0.041642	-0.047578			-30.42	0.005676	0.009222	0.010073	0.014719	0.018539	0.020337			-30.42	0.002381	0.003061	0.006123	0.00814	0.009854	0.010695			-30.46	-0.003214	-0.004906	-0.00559	-0.009478	-0.012748	-0.011863			-30.46	-0.088585	-0.135253	-0.1756	-0.196941	-0.257594	-0.354454			-30.46	-0.008129	-0.010617	-0.014118	-0.016398
-30.36	-0.02532	-0.029155	-0.033319	-0.035187	-0.040945	-0.046782			-30.32	0.005704	0.009212	0.010095	0.014634	0.018534	0.02033			-30.32	0.002412	0.003084	0.006188	0.008161	0.009934	0.010781			-30.36	-0.003187	-0.004897	-0.00548	-0.009312	-0.012711	-0.011886			-30.36	-0.088169	-0.133818	-0.174316	-0.193936	-0.255065	-0.350956			-30.36	-0.008169	-0.010605	-0.014149	-0.016303
-30.26	-0.025321	-0.029156	-0.033321	-0.035189	-0.040947	-0.046784			-30.22	0.00572	0.009207	0.010047	0.014736	0.018578	0.020331			-30.22	0.002419	0.003082	0.006159	0.008218	0.009958	0.010781			-30.26	-0.003193	-0.004902	-0.005476	-0.009346	-0.012533	-0.011623			-30.26	-0.08744	-0.132272	-0.171581	-0.193138	-0.252861	-0.347115			-30.26	-0.008066	-0.010438	-0.013868	-0.016166
-30.16	-0.024992	-0.028777	-0.032888	-0.034732	-0.040415	-0.046176			-30.12	0.005771	0.009339	0.010231	0.014866	0.018781	0.020624			-30.12	0.002408	0.003084	0.006188	0.00818	0.009931	0.01079			-30.16	-0.00312	-0.004845	-0.005381	-0.009178	-0.012534	-0.011556			-30.16	-0.084999	-0.129253	-0.168314	-0.187703	-0.246246	-0.339212			-30.16	-0.008031	-0.010446	-0.013932	-0.016091
-30.06	-0.024637	-0.028369	-0.03242	-0.034238	-0.039841	-0.04552			-30.02	0.005714	0.0092	0.010166	0.014698	0.0187	0.020408			-30.02	0.002409	0.00307	0.006213	0.008171	0.009992	0.010788			-30.06	-0.003128	-0.004816	-0.005357	-0.00907	-0.012488	-0.011626			-30.06	-0.082373	-0.124642	-0.163705	-0.181646	-0.239996	-0.328544			-30.06	-0.008034	-0.010398	-0.013988	-0.016074
-29.96	-0.02462	-0.028349	-0.032398	-0.034215	-0.039814	-0.045489			-29.92	0.005721	0.009202	0.010104	0.014642	0.018663	0.02033			-29.92	0.00242	0.00308	0.006194	0.008166	0.010003	0.010781			-29.96	-0.00312	-0.004815	-0.005275	-0.009097	-0.012519	-0.011608			-29.96	-0.08468	-0.127992	-0.167046	-0.185789	-0.245918	-0.336029			-29.96	-0.008069	-0.010433	-0.013946	-0.016064
-29.86	-0.024627	-0.028357	-0.032407	-0.034224	-0.039824	-0.045501			-29.82	0.005691	0.009171	0.010115	0.01473	0.018541	0.020336			-29.82	0.002407	0.00307	0.0062	0.008215	0.009938	0.010784			-29.86	-0.003137	-0.004732	-0.005254	-0.009107	-0.012346	-0.011335			-29.86	-0.083016	-0.125728	-0.164824	-0.184222	-0.240807	-0.331297			-29.86	-0.007903	-0.010238	-0.013746	-0.015911
-29.76	-0.024558	-0.028278	-0.032316	-0.034128	-0.039713	-0.045374			-29.72	0.005685	0.009197	0.010128	0.014631	0.018554	0.020279			-29.72	0.002404	0.003079	0.006208	0.008159	0.009945	0.010754			-29.76	-0.003057	-0.00472	-0.005147	-0.009079	-0.012339	-0.011403			-29.76	-0.080637	-0.122595	-0.16047	-0.177921	-0.234309	-0.321241			-29.76	-0.007894	-0.010266	-0.013764	-0.015804
-29.66	-0.024349	-0.028037	-0.032041	-0.033838	-0.039375	-0.044988			-29.62	0.005749	0.009371	0.010213	0.014894	0.018839	0.020675			-29.62	0.002399	0.003095	0.006177	0.008195	0.009962	0.010817			-29.66	-0.003059	-0.004732	-0.005039	-0.008967	-0.012198	-0.011404			-29.66	-0.080092	-0.122691	-0.158943	-0.177901	-0.233665	-0.321686			-29.66	-0.007753	-0.010159	-0.013479	-0.015624
-29.56	-0.024263	-0.027938	-0.031928	-0.033718	-0.039236	-0.044829			-29.52	0.005778	0.009345	0.01024	0.014994	0.018873	0.020666			-29.52	0.002404	0.003077	0.006174	0.008225	0.00995	0.010779			-29.56	-0.003064	-0.004729	-0.005063	-0.008923	-0.012125	-0.011393			-29.56	-0.079649	-0.121056	-0.157684	-0.177196	-0.231627	-0.318146			-29.56	-0.007768	-0.010099	-0.013474	-0.01568
-29.46	-0.024211	-0.027878	-0.03186	-0.033646	-0.039152	-0.044733			-29.42	0.005784	0.009394	0.010272	0.014939	0.018931	0.020621			-29.42	0.002406	0.003093	0.006193	0.008195	0.00998	0.010756			-29.46	-0.003018	-0.004741	-0.005051	-0.008907	-0.012125	-0.011391			-29.46	-0.078644	-0.12004	-0.156012	-0.174147	-0.229172	-0.313138			-29.46	-0.007776	-0.010153	-0.013515	-0.015623
-29.36	-0.023878	-0.027494	-0.031421	-0.033183	-0.038613	-0.044117			-29.32	0.005773	0.00933	0.010221	0.014974	0.018863	0.020635			-29.32	0.002478	0.003169	0.006359	0.008475	0.01026	0.011105			-29.36	-0.003001	-0.00473	-0.004958	-0.008819	-0.011988	-0.011099			-29.36	-0.07778	-0.118117	-0.153817	-0.172947	-0.226241	-0.310462			-29.36	-0.007638	-0.009922	-0.013234	-0.01541
-29.26	-0.023987	-0.02762	-0.031565	-0.033335	-0.038789	-0.044319			-29.22	0.005768	0.009354	0.010238	0.01497	0.018847	0.02073			-29.22	0.00242	0.003106	0.006225	0.00828	0.010019	0.010903			-29.26	-0.00301	-0.004666	-0.004962	-0.0088	-0.011977	-0.011146			-29.26	-0.077106	-0.117504	-0.15287	-0.171554	-0.22429	-0.30946			-29.26	-0.007631	-0.009948	-0.013256	-0.015406
-29.16	-0.023825	-0.027433	-0.031351	-0.033109	-0.038527	-0.044019			-29.12	0.005795	0.009404	0.010262	0.014923	0.018812	0.020589			-29.12	0.002487	0.003195	0.006384	0.008446	0.010233	0.01108			-29.16	-0.003017	-0.004671	-0.004842	-0.008815	-0.011984	-0.01116			-29.16	-0.077103	-0.117576	-0.152504	-0.170213	-0.22283	-0.305921			-29.16	-0.007667	-0.010001	-0.013286	-0.015357
-29.06	-0.023475	-0.027031	-0.030892	-0.032624	-0.037962	-0.043374			-29.02	0.005786	0.00938	0.010299	0.014883	0.018833	0.020589			-29.02	0.002427	0.003114	0.006262	0.008232	0.010012	0.010829			-29.06	-0.002946	-0.004645	-0.004826	-0.008649	-0.011738	-0.011166			-29.06	-0.075287	-0.114702	-0.149703	-0.166036	-0.218184	-0.299211			-29.06	-0.007531	-0.009814	-0.01312	-0.015069
-28.96	-0.023558	-0.027126	-0.031001	-0.032739	-0.038096	-0.043527			-28.92	0.005809	0.009363	0.010288	0.014994	0.01895	0.020662			-28.92	0.002417	0.003083	0.006203	0.008225	0.00999	0.010777			-28.96	-0.002942	-0.004634	-0.004751	-0.008668	-0.011479	-0.011126			-28.96	-0.0762	-0.11542	-0.150737	-0.168616	-0.221295	-0.302667			-28.96	-0.007412	-0.009603	-0.012846	-0.014881
-28.86	-0.023499	-0.027059	-0.030923	-0.032657	-0.038001	-0.043418			-28.82	0.005769	0.009329	0.010242	0.01494	0.01892	0.02061			-28.82	0.002476	0.003169	0.006371	0.008456	0.010291	0.011092			-28.86	-0.002933	-0.004652	-0.004726	-0.008708	-0.011492	-0.010914			-28.86	-0.074233	-0.112806	-0.147194	-0.164801	-0.21673	-0.296149			-28.86	-0.007361	-0.009568	-0.012788	-0.014827
-28.76	-0.023456	-0.027009	-0.030867	-0.032598	-0.037932	-0.043339			-28.72	0.005801	0.009335	0.010296	0.014944	0.018936	0.020573			-28.72	0.00253	0.003223	0.006509	0.008595	0.010467	0.011251			-28.76	-0.002932	-0.004572	-0.004728	-0.008666	-0.011366	-0.01084			-28.76	-0.073675	-0.111415	-0.146056	-0.162708	-0.214094	-0.291773			-28.76	-0.007278	-0.009415	-0.012641	-0.014584
-28.66	-0.023586	-0.027158	-0.031037	-0.032777	-0.038141	-0.043578			-28.62	0.005788	0.009398	0.010217	0.014944	0.01892	0.020686			-28.62	0.002504	0.003218	0.006407	0.008526	0.010375	0.011222			-28.66	-0.00295	-0.004566	-0.004653	-0.008659	-0.011302	-0.010902			-28.66	-0.0735	-0.11216	-0.144933	-0.162699	-0.213914	-0.293379			-28.66	-0.007261	-0.009478	-0.012544	-0.014583
-28.56	-0.023551	-0.027118	-0.030992	-0.032729	-0.038085	-0.043514			-28.52	0.005773	0.009406	0.010219	0.014886	0.018886	0.020656			-28.52	0.002498	0.003221	0.006409	0.008493	0.010356	0.011206			-28.56	-0.002942	-0.004573	-0.004537	-0.008655	-0.011382	-0.010846			-28.56	-0.072952	-0.111702	-0.144254	-0.161273	-0.212476	-0.291505			-28.56	-0.007242	-0.009486	-0.012547	-0.014527
-28.46	-0.023464	-0.027017	-0.030876	-0.032607	-0.037943	-0.043352			-28.42	0.00578	0.009334	0.010237	0.014925	0.018814	0.020579			-28.42	0.002501	0.003197	0.00642	0.008516	0.010316	0.011164			-28.46	-0.002932	-0.004576	-0.004565	-0.008686	-0.011339	-0.010834			-28.46	-0.073891	-0.112133	-0.146177	-0.163568	-0.214114	-0.29378			-28.46	-0.007252	-0.009413	-0.012569	-0.014565
-28.36	-0.023626	-0.027204	-0.03109	-0.032833	-0.038206	-0.043652			-28.32	0.005661	0.009118	0.010026	0.01463	0.018455	0.020211			-28.32	0.002511	0.003202	0.006447	0.008558	0.010376	0.011242			-28.36	-0.002892	-0.004459	-0.004428	-0.008704	-0.011113	-0.010664			-28.36	-0.07322	-0.110839	-0.14486	-0.162236	-0.212525	-0.291943			-28.36	-0.007157	-0.009267	-0.012405	-0.014388
-28.26	-0.02363	-0.027209	-0.031096	-0.032839	-0.038213	-0.04366			-28.22	0.005654	0.009124	0.009974	0.0146	0.01837	0.020214			-28.22	0.002508	0.003204	0.006413	0.00854	0.010328	0.011244			-28.26	-0.002888	-0.004456	-0.004441	-0.008693	-0.011173	-0.010631			-28.26	-0.071676	-0.108708	-0.141243	-0.158688	-0.207348	-0.286207			-28.26	-0.007148	-0.009273	-0.01234	-0.014358
-28.16	-0.023267	-0.026791	-0.030617	-0.032334	-0.037625	-0.042988			-28.12	0.005779	0.009323	0.01016	0.014818	0.018857	0.020608			-28.12	0.002514	0.003209	0.006405	0.008498	0.010394	0.011238			-28.16	-0.002876	-0.004446	-0.004437	-0.008528	-0.010958	-0.010625			-28.16	-0.071108	-0.107803	-0.139639	-0.156308	-0.20656	-0.283157			-28.16	-0.007039	-0.009128	-0.01211	-0.014039
-28.06	-0.023182	-0.026693	-0.030506	-0.032216	-0.037488	-0.042832			-28.02	0.005772	0.009369	0.010267	0.014982	0.018879	0.020639			-28.02	0.002498	0.003208	0.006439	0.008548	0.010352	0.011197			-28.06	-0.002884	-0.004443	-0.004434	-0.008569	-0.010978	-0.010359			-28.06	-0.069451	-0.105927	-0.137985	-0.154534	-0.202228	-0.277315			-28.06	-0.006994	-0.009125	-0.012175	-0.01412
-27.96	-0.022952	-0.026428	-0.030203	-0.031896	-0.037115	-0.042406			-27.92	0.005712	0.009191	0.010125	0.014649	0.018574	0.020405			-27.92	0.002513	0.0032	0.006456	0.008498	0.010355	0.011255			-27.96	-0.002879	-0.004385	-0.004326	-0.008409	-0.010963	-0.0104			-27.96	-0.069021	-0.104371	-0.136673	-0.151762	-0.19982	-0.275375			-27.96	-0.007036	-0.009101	-0.012207	-0.014037
-27.86	-0.022872	-0.026336	-0.030098	-0.031785	-0.036986	-0.042259			-27.82	0.005705	0.009183	0.010084	0.014685	0.018517	0.020335			-27.82	0.00251	0.003197	0.00643	0.008519	0.010324	0.011216			-27.86	-0.002895	-0.004377	-0.004341	-0.008391	-0.010781	-0.010366			-27.86	-0.069913	-0.105746	-0.138029	-0.154274	-0.202017	-0.278274			-27.86	-0.006905	-0.008933	-0.011943	-0.013825
-27.76	-0.022591	-0.026013	-0.029728	-0.031395	-0.036532	-0.04174			-27.72	0.005707	0.009235	0.010108	0.014685	0.018657	0.020399			-27.72	0.00251	0.003215	0.006445	0.008518	0.010401	0.011252			-27.76	-0.002815	-0.004354	-0.004331	-0.008328	-0.010749	-0.010193			-27.76	-0.06787	-0.103217	-0.134285	-0.149726	-0.197548	-0.270938			-27.76	-0.006906	-0.008984	-0.011972	-0.013824
-27.66	-0.022534	-0.025947	-0.029653	-0.031315	-0.036439	-0.041634			-27.62	0.005719	0.009198	0.010135	0.014632	0.018601	0.020347			-27.62	0.002419	0.003079	0.006213	0.008161	0.00997	0.01079			-27.66	-0.002812	-0.00427	-0.004222	-0.00833	-0.01055	-0.010188			-27.66	-0.067415	-0.101882	-0.133438	-0.147869	-0.195197	-0.267846			-27.66	-0.006797	-0.008787	-0.011787	-0.013527
-27.56	-0.022489	-0.025896	-0.029594	-0.031254	-0.036368	-0.041552			-27.52	0.005688	0.009185	0.010077	0.014689	0.018505	0.020307			-27.52	0.002502	0.003198	0.006425	0.008521	0.010317	0.011201			-27.56	-0.002829	-0.004286	-0.004226	-0.008263	-0.010535	-0.010172			-27.56	-0.065596	-0.099548	-0.129815	-0.145234	-0.189995	-0.26154			-27.56	-0.00676	-0.008775	-0.01172	-0.01358
-27.46	-0.022062	-0.025404	-0.029032	-0.03066	-0.035677	-0.040763			-27.42	0.005777	0.009362	0.010196	0.014855	0.018806	0.020576			-27.42	0.002507	0.003216	0.006414	0.008502	0.010344	0.011197			-27.46	-0.002828	-0.004292	-0.00423	-0.008167	-0.01041	-0.00993			-27.46	-0.06585	-0.100285	-0.129816	-0.145168	-0.190846	-0.261922			-27.46	-0.006649	-0.008662	-0.011485	-0.0133
-27.36	-0.022	-0.025332	-0.02895	-0.030574	-0.035576	-0.040648			-27.32	0.005784	0.009402	0.010271	0.014966	0.018882	0.020581			-27.32	0.002502	0.00322	0.006441	0.008539	0.010354	0.011166			-27.36	-0.002761	-0.004286	-0.004217	-0.008105	-0.010326	-0.009889			-27.36	-0.06488	-0.099116	-0.128696	-0.143936	-0.188578	-0.257837			-27.36	-0.006637	-0.008672	-0.011533	-0.013359
-27.26	-0.022185	-0.025545	-0.029194	-0.030831	-0.035876	-0.04099			-27.22	0.005773	0.009334	0.010251	0.014928	0.018905	0.020754			-27.22	0.002498	0.003197	0.006429	0.008517	0.010366	0.01126			-27.26	-0.00275	-0.004261	-0.004215	-0.008142	-0.010192	-0.009961			-27.26	-0.066085	-0.100419	-0.131083	-0.146501	-0.192667	-0.265326			-27.26	-0.0065	-0.008449	-0.011296	-0.013074
-27.16	-0.02182	-0.025125	-0.028713	-0.030323	-0.035285	-0.040315			-27.12	0.005803	0.00934	0.010239	0.014905	0.018926	0.020741			-27.12	0.002511	0.003199	0.006421	0.008504	0.010378	0.011252			-27.16	-0.002768	-0.004173	-0.004114	-0.007988	-0.010146	-0.009653			-27.16	-0.066435	-0.100477	-0.130919	-0.146278	-0.192884	-0.265157			-27.16	-0.006535	-0.008454	-0.011282	-0.013055
-27.06	-0.021435	-0.024682	-0.028207	-0.029788	-0.034663	-0.039604			-27.02	0.005792	0.009327	0.010287	0.014975	0.018941	0.020711			-27.02	0.002506	0.003194	0.006451	0.008544	0.010387	0.011236			-27.06	-0.002708	-0.004189	-0.004128	-0.007915	-0.010164	-0.00967			-27.06	-0.065456	-0.099056	-0.129855	-0.145085	-0.190575	-0.261388			-27.06	-0.006522	-0.008442	-0.011335	-0.013116
-26.96	-0.021335	-0.024566	-0.028075	-0.029649	-0.034501	-0.039419			-26.92	0.005805	0.009339	0.010255	0.014976	0.018908	0.020614			-26.92	0.002512	0.003198	0.006431	0.008545	0.010368	0.011183			-26.96	-0.002694	-0.004195	-0.004228	-0.007862	-0.010144	-0.009623			-26.96	-0.066458	-0.100469	-0.131128	-0.14698	-0.192705	-0.263534			-26.96	-0.006537	-0.008453	-0.0113	-0.013117
-26.86	-0.021372	-0.024609	-0.028124	-0.0297	-0.03456	-0.039487			-26.82	0.005625	0.009122	0.010041	0.014519	0.018474	0.020141			-26.82	0.002495	0.003203	0.006456	0.008493	0.010386	0.011203			-26.86	-0.002704	-0.004102	-0.004114	-0.007853	-0.009979	-0.009437			-26.86	-0.064939	-0.098959	-0.12948	-0.143694	-0.189871	-0.259652			-26.86	-0.006346	-0.008272	-0.011086	-0.012741
-26.76	-0.021114	-0.024312	-0.027785	-0.029342	-0.034144	-0.039011			-26.72	0.005626	0.009167	0.01004	0.0146	0.018468	0.02023			-26.72	0.002399	0.003095	0.006206	0.008211	0.009982	0.010818			-26.76	-0.002632	-0.004095	-0.004141	-0.007755	-0.009912	-0.009431			-26.76	-0.06699	-0.102586	-0.133541	-0.149051	-0.195795	-0.269021			-26.76	-0.006346	-0.008313	-0.011084	-0.012812
-26.66	-0.021025	-0.024209	-0.027667	-0.029218	-0.033999	-0.038846			-26.62	0.00576	0.009308	0.010228	0.014921	0.018824	0.020547			-26.62	0.002408	0.00308	0.006198	0.008227	0.009975	0.010772			-26.66	-0.002617	-0.004027	-0.004105	-0.007745	-0.009738	-0.009181			-26.66	-0.065429	-0.099364	-0.129776	-0.145311	-0.190367	-0.260649			-26.66	-0.006247	-0.008115	-0.010856	-0.012589
-26.56	-0.020943	-0.024115	-0.027559	-0.029105	-0.033867	-0.038695			-26.52	0.005678	0.009161	0.010051	0.01469	0.018487	0.020171			-26.52	0.002409	0.003076	0.006181	0.008218	0.00994	0.01073			-26.56	-0.002631	-0.004026	-0.004108	-0.00778	-0.009728	-0.009138			-26.56	-0.06629	-0.100511	-0.131081	-0.14704	-0.192159	-0.263003			-26.56	-0.006248	-0.008104	-0.010825	-0.012575
-26.46	-0.020594	-0.023714	-0.027101	-0.02862	-0.033304	-0.038051			-26.42	0.005745	0.009322	0.010239	0.014883	0.018723	0.020467			-26.42	0.002402	0.003085	0.006205	0.008206	0.009921	0.01073			-26.46	-0.00263	-0.004023	-0.004117	-0.007597	-0.009773	-0.00915			-26.46	-0.066111	-0.100797	-0.131602	-0.146816	-0.191796	-0.262999			-26.46	-0.006232	-0.008127	-0.010868	-0.012556
-26.36	-0.020719	-0.023858	-0.027265	-0.028794	-0.033506	-0.038282			-26.32	0.005793	0.009374	0.010213	0.014997	0.018823	0.020698			-26.32	0.00241	0.003086	0.006158	0.008226	0.009924	0.010795			-26.36	-0.002615	-0.003911	-0.00414	-0.007642	-0.009761	-0.009184			-26.36	-0.06486	-0.098635	-0.127738	-0.143959	-0.187641	-0.258806			-26.36	-0.00625	-0.008131	-0.010785	-0.012588
-26.26	-0.020637	-0.023762	-0.027156	-0.028679	-0.033372	-0.038129			-26.22	0.005817	0.009402	0.010241	0.014982	0.018818	0.020614			-26.22	0.00242	0.003096	0.006175	0.008218	0.00992	0.010752			-26.26	-0.002629	-0.003907	-0.004037	-0.007648	-0.009535	-0.009137			-26.26	-0.065499	-0.099486	-0.128802	-0.144618	-0.188632	-0.259209			-26.26	-0.006152	-0.007993	-0.0106	-0.012325
-26.16	-0.020245	-0.023312	-0.026641	-0.028135	-0.032739	-0.037406			-26.12	0.005782	0.009363	0.010221	0.014979	0.018915	0.020574			-26.12	0.002502	0.003206	0.00641	0.008546	0.010372	0.011162			-26.16	-0.002576	-0.003836	-0.004023	-0.007479	-0.00954	-0.008899			-26.16	-0.063294	-0.096316	-0.124979	-0.140577	-0.184342	-0.251514			-26.16	-0.006115	-0.00796	-0.010579	-0.012323
-26.06	-0.020301	-0.023375	-0.026714	-0.028212	-0.032828	-0.037508			-26.02	0.00581	0.009381	0.010287	0.014946	0.018948	0.02063			-26.02	0.002514	0.003213	0.006451	0.008527	0.01039	0.011192			-26.06	-0.002567	-0.003827	-0.004018	-0.007502	-0.009595	-0.008692			-26.06	-0.065296	-0.099076	-0.129136	-0.144003	-0.18958	-0.258925			-26.06	-0.006145	-0.007975	-0.010647	-0.012295
-25.96	-0.020391	-0.023479	-0.026833	-0.028337	-0.032974	-0.037675			-25.92	0.005768	0.009392	0.010213	0.01498	0.018919	0.020722			-25.92	0.002496	0.003216	0.006405	0.008547	0.010374	0.011242			-25.96	-0.002573	-0.003748	-0.004017	-0.007481	-0.009388	-0.008708			-25.96	-0.065066	-0.099562	-0.128684	-0.144872	-0.190003	-0.261048			-25.96	-0.005976	-0.007822	-0.010355	-0.012073
-25.86	-0.020374	-0.02346	-0.026811	-0.028314	-0.032947	-0.037644			-25.82	0.005801	0.009385	0.010244	0.014994	0.018965	0.020705			-25.82	0.00251	0.003214	0.006424	0.008555	0.010399	0.011233			-25.86	-0.002554	-0.003742	-0.004014	-0.007503	-0.009349	-0.008665			-25.86	-0.06398	-0.097283	-0.126213	-0.141792	-0.186238	-0.255046			-25.86	-0.00601	-0.007817	-0.010387	-0.012085
-25.76	-0.020373	-0.023459	-0.02681	-0.028313	-0.032946	-0.037642			-25.72	0.005806	0.009337	0.010232	0.01495	0.018856	0.020704			-25.72	0.002577	0.00328	0.006582	0.008749	0.010606	0.011521			-25.76	-0.00256	-0.003746	-0.003932	-0.007462	-0.009359	-0.008427			-25.76	-0.064528	-0.097516	-0.127022	-0.142435	-0.186564	-0.256954			-25.76	-0.006016	-0.007777	-0.010375	-0.012049
-25.66	-0.020317	-0.023394	-0.026735	-0.028234	-0.032855	-0.037538			-25.62	0.005779	0.009331	0.010244	0.014912	0.018885	0.020647			-25.62	0.002565	0.003278	0.00659	0.008727	0.010622	0.011489			-25.66	-0.002512	-0.003736	-0.003921	-0.007523	-0.009207	-0.008209			-25.66	-0.063142	-0.0958	-0.125019	-0.139676	-0.183695	-0.251919			-25.66	-0.005864	-0.00761	-0.010172	-0.011769
-25.56	-0.019983	-0.02301	-0.026297	-0.027771	-0.032315	-0.036922			-25.52	0.005709	0.009196	0.010046	0.014698	0.018615	0.020324			-25.52	0.002576	0.003284	0.00657	0.008745	0.010645	0.011499			-25.56	-0.002503	-0.003756	-0.003934	-0.007366	-0.009175	-0.008182			-25.56	-0.063414	-0.095991	-0.124653	-0.13997	-0.184098	-0.252121			-25.56	-0.005889	-0.007625	-0.010142	-0.011794
-25.46	-0.019965	-0.022989	-0.026272	-0.027746	-0.032286	-0.036888			-25.42	0.0057	0.009221	0.010066	0.014679	0.018619	0.020306			-25.42	0.002507	0.003211	0.006418	0.008515	0.01038	0.0112			-25.46	-0.002512	-0.003648	-0.003806	-0.007397	-0.009136	-0.008219			-25.46	-0.06162	-0.093686	-0.121559	-0.136054	-0.1792	-0.245156			-25.46	-0.00588	-0.007647	-0.010162	-0.011779
-25.36	-0.019638	-0.022613	-0.025842	-0.027291	-0.031757	-0.036284			-25.32	0.005683	0.009202	0.010045	0.014746	0.018637	0.020329			-25.32	0.0025	0.003204	0.006405	0.008554	0.01039	0.011213			-25.36	-0.002501	-0.00365	-0.003827	-0.007241	-0.009165	-0.008216			-25.36	-0.062283	-0.094781	-0.122976	-0.138551	-0.181853	-0.24882			-25.36	-0.005862	-0.007631	-0.010141	-0.011833
-25.26	-0.019697	-0.02268	-0.02592	-0.027373	-0.031852	-0.036393			-25.22	0.005693	0.009207	0.010132	0.014653	0.018638	0.02039			-25.22	0.002569	0.003288	0.006626	0.008719	0.010658	0.011536			-25.26	-0.0025	-0.003654	-0.003823	-0.007233	-0.00894	-0.008004			-25.26	-0.062878	-0.095555	-0.124999	-0.138746	-0.183267	-0.251491			-25.26	-0.00575	-0.007474	-0.010015	-0.011512
-25.16	-0.019681	-0.022662	-0.025899	-0.027351	-0.031827	-0.036364			-25.12	0.005689	0.009244	0.010101	0.014657	0.018502	0.020374			-25.12	0.002567	0.003301	0.006606	0.008721	0.01058	0.011527			-25.16	-0.002451	-0.00365	-0.003717	-0.007259	-0.008955	-0.00794			-25.16	-0.061986	-0.094654	-0.122945	-0.136925	-0.179487	-0.247922			-25.16	-0.005746	-0.007505	-0.009984	-0.011515
-25.06	-0.019213	-0.022123	-0.025283	-0.026701	-0.03107	-0.035499			-25.02	0.005538	0.008979	0.009796	0.014266	0.01808	0.019817			-25.02	0.002563	0.003289	0.006571	0.008707	0.010605	0.0115			-25.06	-0.00244	-0.003548	-0.00373	-0.007083	-0.008819	-0.00797			-25.06	-0.062255	-0.09486	-0.123012	-0.137494	-0.180952	-0.248784			-25.06	-0.005613	-0.007316	-0.009717	-0.011248
-24.96	-0.019144	-0.022044	-0.025192	-0.026605	-0.030958	-0.035371			-24.92	0.005576	0.009003	0.009805	0.014329	0.018183	0.019745			-24.92	0.00258	0.003298	0.006577	0.008745	0.010665	0.011458			-24.96	-0.002377	-0.00354	-0.003725	-0.00705	-0.008753	-0.007668			-24.96	-0.063042	-0.095664	-0.123837	-0.138896	-0.183038	-0.24932			-24.96	-0.005651	-0.007335	-0.009725	-0.011297
-24.86	-0.019255	-0.022171	-0.025338	-0.026759	-0.031137	-0.035576			-24.82	0.005552	0.009001	0.009861	0.01436	0.018056	0.01986			-24.82	0.002569	0.003297	0.006615	0.008764	0.01059	0.011525			-24.86	-0.002374	-0.003469	-0.003706	-0.00706	-0.008627	-0.007667			-24.86	-0.062407	-0.095093	-0.123818	-0.138395	-0.180702	-0.24932			-24.86	-0.005502	-0.007172	-0.009565	-0.011071
-24.76	-0.019241	-0.022155	-0.02532	-0.026739	-0.031115	-0.03555			-24.72	0.005578	0.008987	0.009828	0.014354	0.018093	0.019845			-24.72	0.002582	0.003292	0.006593	0.00876	0.010612	0.011516			-24.76	-0.002374	-0.003455	-0.003625	-0.007077	-0.008599	-0.007668			-24.76	-0.061245	-0.092731	-0.120541	-0.135113	-0.176858	-0.243341			-24.76	-0.005529	-0.00716	-0.009533	-0.011066
-24.66	-0.019133	-0.02203	-0.025177	-0.026589	-0.03094	-0.03535			-24.62	0.005573	0.008977	0.009802	0.014379	0.018191	0.019733			-24.62	0.002676	0.003412	0.006823	0.009105	0.011071	0.011882			-24.66	-0.00238	-0.003369	-0.003629	-0.007107	-0.008551	-0.007453			-24.66	-0.061796	-0.093551	-0.121413	-0.13669	-0.179589	-0.244367			-24.66	-0.005524	-0.007153	-0.009508	-0.011086
-24.56	-0.019267	-0.022186	-0.025354	-0.026776	-0.031157	-0.035599			-24.52	0.005453	0.008804	0.009634	0.014095	0.017743	0.019532			-24.52	0.002664	0.003405	0.006823	0.009081	0.010987	0.011966			-24.56	-0.002326	-0.003373	-0.00351	-0.007108	-0.008365	-0.007442			-24.56	-0.060551	-0.091876	-0.119506	-0.13419	-0.175415	-0.242223			-24.56	-0.00535	-0.006944	-0.009251	-0.010758
-24.46	-0.018807	-0.021656	-0.024749	-0.026137	-0.030413	-0.034749			-24.42	0.005479	0.008836	0.009668	0.014124	0.017753	0.01942			-24.42	0.002742	0.0035	0.007012	0.00932	0.011259	0.012185			-24.46	-0.002312	-0.003286	-0.003529	-0.00696	-0.008377	-0.007188			-24.46	-0.062912	-0.095337	-0.123989	-0.13903	-0.181471	-0.249004			-24.46	-0.005376	-0.006969	-0.009283	-0.01078
-24.36	-0.018547	-0.021356	-0.024406	-0.025775	-0.029993	-0.034268			-24.32	0.005457	0.008834	0.009637	0.014042	0.017801	0.019513			-24.32	0.002654	0.003401	0.006794	0.009006	0.010973	0.0119			-24.36	-0.002314	-0.003202	-0.003509	-0.006798	-0.008379	-0.00721			-24.36	-0.062055	-0.094403	-0.12241	-0.136893	-0.180213	-0.247789			-24.36	-0.005355	-0.006968	-0.009254	-0.010718
-24.26	-0.01855	-0.021359	-0.02441	-0.025779	-0.029997	-0.034273			-24.22	0.005476	0.008857	0.009659	0.014034	0.01781	0.019516			-24.22	0.002591	0.003316	0.006623	0.008755	0.010678	0.011577			-24.26	-0.002269	-0.003204	-0.003513	-0.006839	-0.008375	-0.007212			-24.26	-0.062025	-0.094268	-0.122198	-0.136274	-0.179586	-0.246847			-24.26	-0.005373	-0.006985	-0.009275	-0.010711
-24.16	-0.018218	-0.020978	-0.023974	-0.025318	-0.029461	-0.033661			-24.12	0.005321	0.008622	0.0094	0.013725	0.017405	0.019026			-24.12	0.002573	0.0033	0.006588	0.008751	0.010666	0.011535			-24.16	-0.002267	-0.003093	-0.003527	-0.006694	-0.008389	-0.007207			-24.16	-0.059591	-0.090737	-0.11758	-0.131772	-0.173529	-0.237935			-24.16	-0.005361	-0.006983	-0.009268	-0.010757
-24.06	-0.018213	-0.020972	-0.023967	-0.025311	-0.029452	-0.033651			-24.02	0.005455	0.008794	0.009687	0.014019	0.017845	0.01953			-24.02	0.002665	0.003401	0.00686	0.009032	0.01105	0.011965			-24.06	-0.002205	-0.003111	-0.003411	-0.006679	-0.008194	-0.006947			-24.06	-0.058523	-0.088662	-0.116094	-0.128949	-0.170444	-0.234004			-24.06	-0.005229	-0.006776	-0.009088	-0.010454
-23.96	-0.017789	-0.020484	-0.023409	-0.024722	-0.028767	-0.032868			-23.92	0.005445	0.008846	0.009695	0.014128	0.01779	0.019451			-23.92	0.00266	0.003421	0.006866	0.009103	0.011016	0.011917			-23.96	-0.002199	-0.003093	-0.003384	-0.00654	-0.008161	-0.006968			-23.96	-0.058414	-0.089191	-0.116186	-0.129953	-0.169928	-0.233056			-23.96	-0.005219	-0.006817	-0.009095	-0.010535
-23.86	-0.017866	-0.020572	-0.02351	-0.024829	-0.028891	-0.03301			-23.82	0.00547	0.008858	0.009684	0.014123	0.017746	0.019535			-23.82	0.002672	0.003426	0.006858	0.0091	0.010989	0.011968			-23.86	-0.002208	-0.003022	-0.0034	-0.006585	-0.008138	-0.00697			-23.86	-0.056258	-0.085619	-0.111264	-0.12454	-0.162501	-0.224392			-23.86	-0.005243	-0.006826	-0.009085	-0.010532
-23.76	-0.017847	-0.02055	-0.023485	-0.024802	-0.02886	-0.032974			-23.72	0.005466	0.008828	0.009686	0.014058	0.017747	0.019514			-23.72	0.002671	0.003414	0.006859	0.009057	0.010989	0.011955			-23.76	-0.002147	-0.003006	-0.003386	-0.006544	-0.007959	-0.006741			-23.76	-0.056223	-0.085328	-0.111283	-0.123962	-0.162514	-0.224147			-23.76	-0.005115	-0.006641	-0.008871	-0.010233
-23.66	-0.017529	-0.020184	-0.023067	-0.02436	-0.028346	-0.032387			-23.62	0.005321	0.008596	0.009421	0.01374	0.017324	0.019042			-23.62	0.00267	0.003414	0.006851	0.00909	0.011015	0.011979			-23.66	-0.002143	-0.002915	-0.003409	-0.006425	-0.007982	-0.00674			-23.66	-0.056803	-0.086241	-0.112339	-0.125753	-0.164655	-0.227019			-23.66	-0.005113	-0.00664	-0.00886	-0.010271
-23.56	-0.017062	-0.019647	-0.022453	-0.023712	-0.027592	-0.031525			-23.52	0.005325	0.008576	0.009454	0.013736	0.017323	0.018914			-23.52	0.002672	0.003405	0.006875	0.009088	0.011015	0.011898			-23.56	-0.00214	-0.002909	-0.003396	-0.006279	-0.007782	-0.006703			-23.56	-0.056729	-0.08585	-0.112497	-0.125448	-0.164293	-0.225014			-23.56	-0.004993	-0.006463	-0.008675	-0.010018
-23.46	-0.017125	-0.019719	-0.022535	-0.023799	-0.027693	-0.031641			-23.42	0.005322	0.008571	0.009394	0.013683	0.017297	0.018984			-23.42	0.00267	0.003404	0.006831	0.009052	0.010998	0.011942			-23.46	-0.002146	-0.002922	-0.003387	-0.006291	-0.007764	-0.006497			-23.46	-0.055246	-0.083611	-0.108912	-0.121762	-0.159846	-0.22006			-23.46	-0.00499	-0.00646	-0.008619	-0.009979
-23.36	-0.016728	-0.019262	-0.022013	-0.023248	-0.027052	-0.030908			-23.32	0.005332	0.008632	0.009446	0.013654	0.01734	0.018932			-23.32	0.002675	0.003428	0.006869	0.009033	0.011025	0.01191			-23.36	-0.002059	-0.002822	-0.003283	-0.006185	-0.007746	-0.006469			-23.36	-0.055706	-0.084758	-0.110238	-0.122303	-0.161294	-0.220899			-23.36	-0.004999	-0.006506	-0.008667	-0.009958
-23.26	-0.016333	-0.018807	-0.021493	-0.022698	-0.026412	-0.030177			-23.22	0.005301	0.008613	0.00938	0.013698	0.017307	0.018961			-23.22	0.002583	0.003322	0.006625	0.008803	0.010689	0.011586			-23.26	-0.002061	-0.002823	-0.003296	-0.006038	-0.007611	-0.006248			-23.26	-0.055023	-0.084011	-0.108758	-0.121901	-0.159936	-0.219795			-23.26	-0.004846	-0.006329	-0.008392	-0.009742
-23.16	-0.016307	-0.018777	-0.021459	-0.022662	-0.02637	-0.030129			-23.12	0.005302	0.008621	0.009457	0.013714	0.017298	0.018931			-23.12	0.002564	0.003299	0.006628	0.008744	0.0106	0.011477			-23.16	-0.002072	-0.002729	-0.003291	-0.006048	-0.007569	-0.006238			-23.16	-0.054556	-0.083357	-0.108691	-0.120974	-0.158455	-0.217525			-23.16	-0.004848	-0.006336	-0.008461	-0.009753
-23.06	-0.016033	-0.018462	-0.021099	-0.022282	-0.025928	-0.029624			-23.02	0.005192	0.008402	0.009176	0.013412	0.016986	0.018617			-23.02	0.002565	0.003285	0.006571	0.008737	0.010634	0.011532			-23.06	-0.00206	-0.002727	-0.003201	-0.005905	-0.007605	-0.006022			-23.06	-0.054579	-0.083003	-0.107751	-0.120876	-0.158968	-0.218563			-23.06	-0.00485	-0.006309	-0.008388	-0.009745
-22.96	-0.015678	-0.018053	-0.020631	-0.021788	-0.025353	-0.028967			-22.92	0.005024	0.008146	0.008911	0.012979	0.016428	0.017995			-22.92	0.002567	0.003294	0.006599	0.008745	0.010638	0.011529			-22.96	-0.002009	-0.002736	-0.003194	-0.005756	-0.007398	-0.00602			-22.96	-0.053177	-0.081023	-0.105354	-0.117771	-0.154807	-0.212701			-22.96	-0.004731	-0.006165	-0.008211	-0.009506
-22.86	-0.015572	-0.017931	-0.020492	-0.021641	-0.025182	-0.028772			-22.82	0.005191	0.008344	0.009133	0.013327	0.016897	0.01838			-22.82	0.002527	0.003215	0.006443	0.008554	0.010423	0.011218			-22.86	-0.002011	-0.002741	-0.003197	-0.005764	-0.007404	-0.00599			-22.86	-0.055124	-0.083273	-0.108339	-0.121335	-0.159757	-0.217986			-22.86	-0.004753	-0.006141	-0.008183	-0.009492
-22.76	-0.015666	-0.018039	-0.020615	-0.021771	-0.025334	-0.028945			-22.72	0.005168	0.00839	0.009126	0.013376	0.016916	0.018491			-22.72	0.002503	0.003217	0.006407	0.008544	0.010385	0.011231			-22.76	-0.002006	-0.002637	-0.003189	-0.005739	-0.00739	-0.005997			-22.76	-0.055126	-0.084102	-0.108731	-0.122316	-0.160638	-0.22026			-22.76	-0.004732	-0.006175	-0.008177	-0.009526
-22.66	-0.015678	-0.018053	-0.020631	-0.021788	-0.025353	-0.028967			-22.62	0.005021	0.008146	0.008902	0.012922	0.016419	0.017995			-22.62	0.002501	0.003212	0.006428	0.008488	0.010366	0.011239			-22.66	-0.001937	-0.002646	-0.003107	-0.005767	-0.007207	-0.005988			-22.66	-0.054109	-0.082497	-0.107168	-0.119386	-0.157532	-0.216569			-22.66	-0.004603	-0.006004	-0.007988	-0.009216
-22.56	-0.015311	-0.01763	-0.020148	-0.021278	-0.024759	-0.028289			-22.52	0.005039	0.008166	0.008882	0.013016	0.016422	0.017979			-22.52	0.002575	0.003303	0.006578	0.00877	0.010634	0.011518			-22.56	-0.001936	-0.002565	-0.003102	-0.005614	-0.007222	-0.005746			-22.56	-0.052848	-0.080491	-0.104063	-0.117037	-0.153348	-0.210588			-22.56	-0.00462	-0.006019	-0.00797	-0.009283
-22.46	-0.015291	-0.017607	-0.020122	-0.02125	-0.024727	-0.028252			-22.42	0.004841	0.007879	0.008577	0.012503	0.015918	0.01734			-22.42	0.002497	0.003217	0.006413	0.008504	0.010406	0.011215			-22.46	-0.001949	-0.00256	-0.003099	-0.005619	-0.007214	-0.005715			-22.46	-0.051968	-0.079489	-0.102861	-0.115078	-0.152146	-0.207898			-22.46	-0.004596	-0.006013	-0.007969	-0.009234
-22.36	-0.015269	-0.017581	-0.020093	-0.021219	-0.024691	-0.028211			-22.32	0.004862	0.007818	0.008604	0.0125	0.015798	0.017251			-22.32	0.002582	0.003286	0.006622	0.008753	0.010632	0.011487			-22.36	-0.001878	-0.002565	-0.003107	-0.005633	-0.007175	-0.005719			-22.36	-0.051904	-0.078432	-0.102599	-0.114401	-0.150153	-0.205669			-22.36	-0.004633	-0.005988	-0.008024	-0.009265
-22.26	-0.014984	-0.017254	-0.019718	-0.020823	-0.024231	-0.027685			-22.22	0.004828	0.007847	0.008591	0.012437	0.015724	0.017326			-22.22	0.002499	0.003215	0.006446	0.008491	0.010317	0.011247			-22.26	-0.001875	-0.002477	-0.002992	-0.005494	-0.007197	-0.005749			-22.26	-0.051178	-0.078171	-0.101725	-0.113028	-0.148403	-0.205112			-22.26	-0.0046	-0.006011	-0.008011	-0.009219
-22.16	-0.014948	-0.017212	-0.01967	-0.020773	-0.024172	-0.027618			-22.12	0.004814	0.007777	0.00852	0.012432	0.015729	0.01722			-22.12	0.002502	0.003199	0.006417	0.008519	0.010358	0.01122			-22.16	-0.001874	-0.002465	-0.002988	-0.005496	-0.007197	-0.005736			-22.16	-0.051223	-0.077763	-0.101261	-0.1134	-0.148993	-0.204616			-22.16	-0.004604	-0.005979	-0.007975	-0.009249
-22.06	-0.014561	-0.016767	-0.019162	-0.020236	-0.023547	-0.026904			-22.02	0.004801	0.007746	0.008524	0.012392	0.015686	0.017072			-22.02	0.00251	0.003206	0.00646	0.008544	0.010394	0.011192			-22.06	-0.001886	-0.00246	-0.002886	-0.005384	-0.007204	-0.005503			-22.06	-0.050549	-0.076649	-0.100258	-0.111868	-0.147046	-0.200757			-22.06	-0.00462	-0.005992	-0.008028	-0.009277
-21.96	-0.014285	-0.016448	-0.018798	-0.019852	-0.0231	-0.026393			-21.92	0.004781	0.007744	0.008491	0.012361	0.015662	0.01716			-21.92	0.0025	0.003205	0.006435	0.008522	0.010379	0.01125			-21.96	-0.001817	-0.002373	-0.002906	-0.005235	-0.007004	-0.005497			-21.96	-0.050217	-0.076448	-0.099633	-0.111316	-0.146474	-0.201298			-21.96	-0.004477	-0.00583	-0.007782	-0.009004
-21.86	-0.014217	-0.01637	-0.018709	-0.019758	-0.022991	-0.026268			-21.82	0.004779	0.007754	0.00847	0.012402	0.015669	0.017078			-21.82	0.002499	0.003209	0.006419	0.008551	0.010383	0.011197			-21.86	-0.001818	-0.002389	-0.002896	-0.005244	-0.006999	-0.005234			-21.86	-0.051769	-0.078934	-0.102479	-0.115172	-0.151113	-0.206602			-21.86	-0.004475	-0.005837	-0.007762	-0.009034
-21.76	-0.014172	-0.016319	-0.01865	-0.019695	-0.022918	-0.026185			-21.72	0.004802	0.007753	0.008481	0.012333	0.015583	0.017024			-21.72	0.002434	0.00311	0.006231	0.008244	0.010011	0.01082			-21.76	-0.001822	-0.002287	-0.002906	-0.005257	-0.006993	-0.005243			-21.76	-0.052869	-0.080209	-0.104296	-0.116402	-0.152735	-0.209305			-21.76	-0.004497	-0.005836	-0.007773	-0.008984
-21.66	-0.01386	-0.01596	-0.018239	-0.019262	-0.022414	-0.025609			-21.62	0.00469	0.007576	0.008331	0.012143	0.015298	0.016731			-21.62	0.002405	0.003075	0.006193	0.008212	0.009943	0.010759			-21.66	-0.001821	-0.002284	-0.002905	-0.005126	-0.007028	-0.005267			-21.66	-0.051228	-0.077769	-0.101648	-0.11371	-0.148767	-0.204082			-21.66	-0.004481	-0.005819	-0.00779	-0.009024
-21.56	-0.013883	-0.015986	-0.018269	-0.019294	-0.022451	-0.025651			-21.52	0.00469	0.007626	0.008308	0.01208	0.015272	0.016758			-21.52	0.002353	0.003028	0.006042	0.007992	0.00971	0.010542			-21.56	-0.00182	-0.0023	-0.002793	-0.005122	-0.006779	-0.005272			-21.56	-0.050269	-0.076806	-0.099462	-0.110992	-0.145713	-0.200568			-21.56	-0.004358	-0.005696	-0.007555	-0.008731
-21.46	-0.013552	-0.015605	-0.017834	-0.018834	-0.021916	-0.02504			-21.42	0.004688	0.007596	0.008336	0.012129	0.015366	0.016785			-21.42	0.00234	0.003001	0.006031	0.007983	0.00972	0.010505			-21.46	-0.00182	-0.002185	-0.002788	-0.005007	-0.006793	-0.005248			-21.46	-0.048191	-0.073375	-0.095716	-0.106889	-0.140623	-0.192682			-21.46	-0.004356	-0.005673	-0.00758	-0.008766
-21.36	-0.013543	-0.015594	-0.017821	-0.01882	-0.0219	-0.025022			-21.32	0.004706	0.007583	0.008327	0.012138	0.01532	0.016773			-21.32	0.002349	0.002996	0.006024	0.007989	0.009691	0.010497			-21.36	-0.001826	-0.002181	-0.002786	-0.004988	-0.006807	-0.005245			-21.36	-0.048979	-0.074166	-0.096813	-0.108313	-0.141958	-0.194959			-21.36	-0.004372	-0.005663	-0.007572	-0.008773
-21.26	-0.013591	-0.01565	-0.017885	-0.018888	-0.021979	-0.025112			-21.22	0.004633	0.007472	0.008148	0.011871	0.015045	0.016556			-21.22	0.002351	0.003001	0.005993	0.007944	0.009677	0.010535			-21.26	-0.001817	-0.002181	-0.002808	-0.00499	-0.006802	-0.005227			-21.26	-0.048059	-0.072836	-0.094404	-0.105565	-0.138941	-0.191787			-21.26	-0.004377	-0.005674	-0.007532	-0.008723
-21.16	-0.013538	-0.015589	-0.017816	-0.018814	-0.021893	-0.025014			-21.12	0.004604	0.007456	0.008157	0.011897	0.015079	0.016428			-21.12	0.002249	0.002882	0.005775	0.007663	0.009335	0.010061			-21.16	-0.001827	-0.002188	-0.002688	-0.004986	-0.006576	-0.005025			-21.16	-0.046496	-0.070753	-0.092008	-0.102999	-0.135568	-0.185263			-21.16	-0.004217	-0.005489	-0.007311	-0.008476
-21.06	-0.013582	-0.015639	-0.017873	-0.018875	-0.021963	-0.025094			-21.02	0.004473	0.007245	0.007921	0.011534	0.014711	0.016076			-21.02	0.002292	0.002939	0.005883	0.007793	0.009554	0.010329			-21.06	-0.001759	-0.002186	-0.002706	-0.004975	-0.006591	-0.005029			-21.06	-0.045461	-0.069204	-0.089932	-0.100499	-0.13312	-0.182473			-21.06	-0.0042	-0.005468	-0.007279	-0.008424
-20.96	-0.013531	-0.01558	-0.017806	-0.018804	-0.021881	-0.025			-20.92	0.004333	0.007011	0.007628	0.011124	0.014068	0.0154			-20.92	0.002321	0.002973	0.005923	0.007858	0.009551	0.010344			-20.96	-0.001757	-0.002179	-0.00269	-0.004999	-0.00658	-0.004999			-20.96	-0.045675	-0.069456	-0.089824	-0.100532	-0.132036	-0.181301			-20.96	-0.004231	-0.005503	-0.007289	-0.008449
-20.86	-0.013484	-0.015526	-0.017744	-0.018738	-0.021805	-0.024913			-20.82	0.00421	0.00679	0.007422	0.010839	0.013765	0.014945			-20.82	0.002316	0.002956	0.005918	0.007862	0.009596	0.010308			-20.86	-0.001767	-0.002185	-0.0027	-0.004978	-0.006384	-0.004776			-20.86	-0.044481	-0.067425	-0.087602	-0.09819	-0.129485	-0.176355			-20.86	-0.004097	-0.005313	-0.00707	-0.008206
-20.76	-0.013061	-0.015039	-0.017187	-0.018151	-0.021121	-0.024132			-20.72	0.004069	0.006613	0.007207	0.010564	0.013254	0.014496			-20.72	0.002254	0.0029	0.005788	0.007719	0.009307	0.010071			-20.76	-0.001695	-0.002101	-0.0027	-0.004831	-0.0064	-0.004754			-20.76	-0.042502	-0.064914	-0.084087	-0.094605	-0.123257	-0.169101			-20.76	-0.004081	-0.005332	-0.007075	-0.008243
-20.66	-0.013065	-0.015044	-0.017192	-0.018156	-0.021127	-0.024139			-20.62	0.004089	0.006571	0.00725	0.010563	0.0133	0.0145			-20.62	0.002253	0.002866	0.005791	0.007677	0.009289	0.01002			-20.66	-0.001692	-0.002095	-0.0026	-0.004822	-0.006406	-0.004758			-20.66	-0.044767	-0.067616	-0.088671	-0.099154	-0.129644	-0.177301			-20.66	-0.004101	-0.005299	-0.007117	-0.008242
-20.56	-0.013134	-0.015123	-0.017283	-0.018252	-0.021238	-0.024266			-20.52	0.004202	0.006758	0.007438	0.01084	0.013672	0.01498			-20.52	0.002253	0.002869	0.005782	0.007666	0.009292	0.010073			-20.56	-0.001701	-0.002177	-0.0026	-0.004827	-0.006366	-0.004781			-20.56	-0.044522	-0.0673	-0.088043	-0.098479	-0.128979	-0.177274			-20.56	-0.004101	-0.005303	-0.007105	-0.008231
-20.46	-0.012724	-0.014651	-0.016744	-0.017682	-0.020576	-0.023509			-20.42	0.003954	0.006436	0.007014	0.01026	0.012973	0.014107			-20.42	0.002241	0.002887	0.005762	0.007668	0.009319	0.010026			-20.46	-0.001693	-0.002087	-0.002598	-0.004699	-0.006192	-0.004768			-20.46	-0.042479	-0.064973	-0.084169	-0.094495	-0.124084	-0.169252			-20.46	-0.003955	-0.005175	-0.006867	-0.007984
-20.36	-0.01245	-0.014336	-0.016383	-0.017302	-0.020133	-0.023003			-20.32	0.003935	0.00638	0.006998	0.010195	0.012844	0.014089			-20.32	0.002267	0.00291	0.005844	0.007746	0.009379	0.010179			-20.36	-0.001692	-0.002089	-0.002594	-0.00456	-0.006019	-0.004521			-20.36	-0.041745	-0.063608	-0.082927	-0.092722	-0.121309	-0.166924			-20.36	-0.003842	-0.005007	-0.006687	-0.007743
-20.26	-0.012414	-0.014294	-0.016336	-0.017251	-0.020074	-0.022936			-20.22	0.003854	0.006243	0.006825	0.009947	0.01257	0.013772			-20.22	0.002245	0.002879	0.005763	0.007641	0.00928	0.010059			-20.26	-0.001635	-0.002099	-0.002483	-0.004593	-0.00599	-0.004519			-20.26	-0.041952	-0.063861	-0.082984	-0.092815	-0.121806	-0.167402			-20.26	-0.003839	-0.004998	-0.006652	-0.007706
-20.16	-0.012023	-0.013845	-0.015822	-0.016709	-0.019443	-0.022215			-20.12	0.003745	0.00607	0.00662	0.009667	0.012177	0.013324			-20.12	0.002247	0.002883	0.005758	0.00765	0.009261	0.010026			-20.16	-0.001637	-0.00209	-0.002362	-0.004457	-0.005979	-0.004768			-20.16	-0.042236	-0.064334	-0.083385	-0.093466	-0.12226	-0.167808			-20.16	-0.003842	-0.005006	-0.006646	-0.007715
-20.06	-0.012027	-0.013848	-0.015826	-0.016714	-0.019449	-0.022221			-20.02	0.003735	0.006064	0.006658	0.009632	0.01219	0.013328			-20.02	0.002241	0.00288	0.005791	0.007622	0.009271	0.010029			-20.06	-0.001639	-0.002091	-0.00237	-0.004435	-0.005781	-0.004773			-20.06	-0.041515	-0.063338	-0.08266	-0.091786	-0.120636	-0.165447			-20.06	-0.003709	-0.00484	-0.00647	-0.00744
-19.96	-0.011683	-0.013453	-0.015374	-0.016236	-0.018893	-0.021586			-19.92	0.003743	0.00605	0.006634	0.009643	0.012257	0.013335			-19.92	0.002322	0.002972	0.005967	0.00789	0.009639	0.010375			-19.96	-0.001637	-0.001999	-0.002377	-0.004324	-0.005827	-0.004532			-19.96	-0.040153	-0.060998	-0.079505	-0.08869	-0.117071	-0.159762			-19.96	-0.003717	-0.004829	-0.006447	-0.007448
-19.86	-0.0117	-0.013472	-0.015396	-0.016259	-0.01892	-0.021617			-19.82	0.003488	0.005669	0.006178	0.009033	0.011393	0.012442			-19.82	0.002267	0.002916	0.005819	0.007741	0.009383	0.010138			-19.86	-0.001632	-0.002012	-0.002279	-0.004309	-0.005823	-0.004543			-19.86	-0.039198	-0.059866	-0.077557	-0.087027	-0.113982	-0.156143			-19.86	-0.003717	-0.004857	-0.006444	-0.007489
-19.76	-0.011753	-0.013533	-0.015466	-0.016333	-0.019006	-0.021715			-19.72	0.003474	0.005595	0.00611	0.008888	0.01125	0.012392			-19.72	0.002257	0.002877	0.005753	0.007613	0.009262	0.010093			-19.76	-0.001636	-0.001921	-0.002273	-0.00433	-0.005586	-0.004526			-19.76	-0.039742	-0.060148	-0.078075	-0.087161	-0.114572	-0.158304			-19.76	-0.00361	-0.004673	-0.006213	-0.007183
-19.66	-0.011391	-0.013117	-0.01499	-0.015831	-0.018421	-0.021047			-19.62	0.003377	0.005486	0.005972	0.008692	0.011045	0.012106			-19.62	0.00232	0.002984	0.005947	0.007875	0.009618	0.010429			-19.66	-0.00163	-0.00183	-0.002273	-0.004188	-0.005602	-0.004517			-19.66	-0.039751	-0.060692	-0.078526	-0.08772	-0.115756	-0.15915			-19.66	-0.003589	-0.004687	-0.006211	-0.007186
-19.56	-0.011002	-0.012669	-0.014478	-0.01529	-0.017792	-0.020328			-19.52	0.003434	0.005572	0.006112	0.008871	0.011212	0.012277			-19.52	0.002391	0.003071	0.006168	0.008144	0.009894	0.010718			-19.56	-0.001557	-0.001827	-0.002166	-0.004055	-0.005627	-0.004525			-19.56	-0.037075	-0.056534	-0.073705	-0.082099	-0.107764	-0.148015			-19.56	-0.003587	-0.004678	-0.006247	-0.007207
-19.46	-0.010983	-0.012646	-0.014452	-0.015263	-0.01776	-0.020292			-19.42	0.003475	0.005617	0.006134	0.009008	0.011348	0.012382			-19.42	0.002483	0.003177	0.006353	0.008488	0.010278	0.011095			-19.46	-0.001501	-0.001738	-0.002172	-0.004052	-0.005619	-0.004525			-19.46	-0.034835	-0.052916	-0.068686	-0.077419	-0.101285	-0.138621			-19.46	-0.003592	-0.004667	-0.006205	-0.007243
-19.36	-0.011016	-0.012684	-0.014496	-0.015309	-0.017814	-0.020353			-19.32	0.003517	0.005657	0.006216	0.009035	0.011423	0.012526			-19.32	0.002512	0.003198	0.006436	0.008511	0.010341	0.011218			-19.36	-0.001506	-0.001745	-0.002068	-0.004059	-0.005398	-0.004291			-19.36	-0.033626	-0.050828	-0.066385	-0.074061	-0.097231	-0.133735			-19.36	-0.00348	-0.0045	-0.00602	-0.006955
-19.26	-0.010631	-0.012242	-0.01399	-0.014775	-0.017192	-0.019643			-19.22	0.003515	0.005657	0.006234	0.009022	0.011451	0.012485			-19.22	0.00264	0.003363	0.006786	0.008935	0.010899	0.011758			-19.26	-0.001505	-0.001658	-0.002074	-0.003922	-0.005218	-0.004296			-19.26	-0.034459	-0.052112	-0.068254	-0.075819	-0.099931	-0.136679			-19.26	-0.003354	-0.004339	-0.005821	-0.006696
-19.16	-0.010698	-0.012318	-0.014078	-0.014867	-0.0173	-0.019766			-19.12	0.003581	0.005773	0.00637	0.009233	0.011668	0.012841			-19.12	0.002716	0.003465	0.007002	0.009234	0.011216	0.012211			-19.16	-0.001444	-0.001563	-0.001971	-0.003914	-0.005243	-0.004278			-19.16	-0.030843	-0.046725	-0.061283	-0.068178	-0.089477	-0.123514			-19.16	-0.003343	-0.004332	-0.005819	-0.006705
-19.06	-0.010706	-0.012327	-0.014088	-0.014878	-0.017312	-0.01978			-19.02	0.003831	0.00622	0.006789	0.009856	0.0125	0.013723			-19.02	0.002733	0.003511	0.007019	0.009271	0.0113	0.012274			-19.06	-0.001438	-0.001566	-0.001964	-0.003917	-0.004988	-0.004306			-19.06	-0.030052	-0.045847	-0.059483	-0.066278	-0.087291	-0.120212			-19.06	-0.0032	-0.004176	-0.00555	-0.006404
-18.96	-0.010281	-0.011838	-0.013529	-0.014288	-0.016626	-0.018996			-18.92	0.003748	0.006078	0.006609	0.00965	0.012247	0.013424			-18.92	0.002809	0.003606	0.007181	0.009539	0.011635	0.012618			-18.96	-0.001438	-0.001558	-0.001975	-0.003778	-0.004793	-0.00404			-18.96	-0.030049	-0.045799	-0.059195	-0.066338	-0.087425	-0.120208			-18.96	-0.003076	-0.004011	-0.00531	-0.006162
-18.86	-0.00991	-0.011411	-0.013041	-0.013772	-0.016026	-0.01831			-18.82	0.003825	0.006211	0.006744	0.009829	0.012478	0.013674			-18.82	0.002906	0.003735	0.007426	0.009847	0.012014	0.013026			-18.86	-0.001385	-0.001556	-0.001876	-0.003646	-0.004587	-0.004071			-18.86	-0.029683	-0.045295	-0.058463	-0.0654	-0.086216	-0.118513			-18.86	-0.002952	-0.003853	-0.005094	-0.005901
-18.76	-0.009495	-0.010934	-0.012495	-0.013196	-0.015355	-0.017544			-18.72	0.003959	0.00639	0.007019	0.010175	0.012916	0.014047			-18.72	0.002981	0.003808	0.00766	0.010102	0.012325	0.013262			-18.76	-0.001377	-0.001567	-0.001864	-0.003526	-0.00459	-0.004063			-18.76	-0.030555	-0.046347	-0.060514	-0.067329	-0.088755	-0.121084			-18.76	-0.002954	-0.003833	-0.005126	-0.005907
-18.66	-0.009561	-0.01101	-0.012582	-0.013288	-0.015462	-0.017666			-18.62	0.004053	0.006584	0.007215	0.010484	0.013207	0.014528			-18.62	0.003047	0.003918	0.007863	0.010395	0.012586	0.013698			-18.66	-0.001378	-0.001471	-0.001767	-0.003506	-0.004416	-0.003803			-18.66	-0.028405	-0.043366	-0.056488	-0.063	-0.082413	-0.113721			-18.66	-0.002821	-0.003684	-0.004915	-0.005676
-18.56	-0.009209	-0.010603	-0.012118	-0.012797	-0.014891	-0.017014			-18.52	0.004174	0.006769	0.007405	0.010842	0.013659	0.014993			-18.52	0.003117	0.004	0.008014	0.010676	0.012926	0.014038			-18.56	-0.001384	-0.001469	-0.001767	-0.003382	-0.0044	-0.003833			-18.56	-0.029544	-0.045023	-0.058546	-0.065795	-0.086074	-0.118516			-18.56	-0.002815	-0.003669	-0.004887	-0.005687
-18.46	-0.008858	-0.0102	-0.011657	-0.012311	-0.014325	-0.016367			-18.42	0.00422	0.00683	0.00747	0.010877	0.013748	0.0151			-18.42	0.003202	0.004101	0.008214	0.010882	0.013218	0.014364			-18.46	-0.001321	-0.001476	-0.001767	-0.003245	-0.004203	-0.003517			-18.46	-0.030872	-0.046952	-0.061039	-0.068217	-0.089536	-0.12336			-18.46	-0.002701	-0.003514	-0.004679	-0.005416
-18.36	-0.008823	-0.010159	-0.01161	-0.012261	-0.014267	-0.016301			-18.32	0.004301	0.006924	0.007617	0.011114	0.013975	0.015315			-18.32	0.003293	0.004196	0.008452	0.011221	0.01356	0.014703			-18.36	-0.001322	-0.001366	-0.001776	-0.003248	-0.004226	-0.003538			-18.36	-0.031142	-0.047114	-0.0616	-0.068988	-0.090081	-0.123835			-18.36	-0.002704	-0.003499	-0.004686	-0.005434
-18.26	-0.008826	-0.010163	-0.011615	-0.012266	-0.014273	-0.016308			-18.22	0.004317	0.007011	0.007614	0.011164	0.014111	0.015385			-18.22	0.003441	0.004423	0.008796	0.011733	0.014253	0.015375			-18.26	-0.001256	-0.001279	-0.00165	-0.003249	-0.004026	-0.003525			-18.26	-0.030521	-0.04658	-0.060132	-0.067665	-0.088822	-0.121474			-18.26	-0.002579	-0.003367	-0.004452	-0.005188
-18.16	-0.008455	-0.009735	-0.011126	-0.011749	-0.013672	-0.015621			-18.12	0.004448	0.007174	0.007842	0.011454	0.014426	0.015751			-18.12	0.003487	0.004451	0.00891	0.011841	0.014333	0.015482			-18.16	-0.001318	-0.001284	-0.001653	-0.003134	-0.003827	-0.003539			-18.16	-0.031619	-0.047921	-0.062265	-0.069801	-0.091295	-0.125032			-18.16	-0.002465	-0.003196	-0.004253	-0.004938
-18.06	-0.008121	-0.009351	-0.010686	-0.011285	-0.013132	-0.015004			-18.02	0.004643	0.007516	0.008246	0.011971	0.015113	0.016564			-18.02	0.003596	0.004608	0.009258	0.012227	0.014835	0.016087			-18.06	-0.001257	-0.001186	-0.001543	-0.002993	-0.003818	-0.003534			-18.06	-0.029992	-0.045626	-0.059499	-0.066294	-0.086912	-0.119488			-18.06	-0.002451	-0.00319	-0.004261	-0.004916
-17.96	-0.007771	-0.008948	-0.010226	-0.010799	-0.012567	-0.014358			-17.92	0.004805	0.007761	0.008495	0.012455	0.01573	0.017135			-17.92	0.003674	0.004697	0.009415	0.012559	0.015243	0.016428			-17.96	-0.001324	-0.001185	-0.00155	-0.00287	-0.003651	-0.003294			-17.96	-0.030004	-0.045539	-0.059249	-0.066674	-0.087444	-0.119486			-17.96	-0.002328	-0.003022	-0.004028	-0.004694
-17.86	-0.007756	-0.008931	-0.010206	-0.010778	-0.012542	-0.01433			-17.82	0.004897	0.007937	0.008745	0.012726	0.016082	0.017482			-17.82	0.003747	0.004807	0.009699	0.012841	0.015595	0.016773			-17.86	-0.001259	-0.001194	-0.001447	-0.002858	-0.003649	-0.003296			-17.86	-0.030753	-0.046842	-0.061347	-0.068521	-0.089916	-0.122612			-17.86	-0.002321	-0.003024	-0.004056	-0.004692
-17.76	-0.007362	-0.008478	-0.009688	-0.010232	-0.011906	-0.013603			-17.72	0.005113	0.008255	0.009093	0.013193	0.016749	0.018288			-17.72	0.003754	0.004796	0.009675	0.012772	0.015583	0.016835			-17.76	-0.001256	-0.001192	-0.001445	-0.002702	-0.003402	-0.003293			-17.76	-0.030206	-0.045826	-0.059999	-0.066818	-0.08809	-0.120655			-17.76	-0.002177	-0.002824	-0.003788	-0.004368
-17.66	-0.00738	-0.008497	-0.009711	-0.010256	-0.011934	-0.013635			-17.62	0.005303	0.008584	0.009347	0.013614	0.017299	0.018905			-17.62	0.003775	0.004836	0.009644	0.012779	0.015606	0.016874			-17.66	-0.00126	-0.001097	-0.001443	-0.002721	-0.00339	-0.003067			-17.66	-0.030983	-0.047126	-0.060999	-0.068186	-0.089979	-0.123349			-17.66	-0.002189	-0.002848	-0.003776	-0.004371
-17.56	-0.007004	-0.008065	-0.009217	-0.009734	-0.011326	-0.012941			-17.52	0.005505	0.008878	0.009728	0.014184	0.017958	0.019624			-17.52	0.003762	0.004802	0.009635	0.012782	0.015554	0.016815			-17.56	-0.001197	-0.001098	-0.001342	-0.00259	-0.003223	-0.003048			-17.56	-0.029424	-0.044598	-0.05808	-0.065001	-0.085461	-0.117142			-17.56	-0.002058	-0.002668	-0.003559	-0.004125
-17.46	-0.006652	-0.00766	-0.008754	-0.009245	-0.010757	-0.012291			-17.42	0.005574	0.009012	0.009857	0.01433	0.018187	0.019787			-17.42	0.003776	0.004833	0.00968	0.012802	0.015617	0.016809			-17.46	-0.001202	-0.001009	-0.001349	-0.00245	-0.003214	-0.003057			-17.46	-0.029296	-0.044514	-0.05787	-0.06457	-0.085104	-0.116142			-17.46	-0.002066	-0.002685	-0.003576	-0.004132
-17.36	-0.006672	-0.007683	-0.00878	-0.009273	-0.01079	-0.012328			-17.32	0.005543	0.008987	0.009806	0.014377	0.018197	0.019845			-17.32	0.003679	0.004722	0.009434	0.012584	0.015307	0.016516			-17.36	-0.001201	-0.001011	-0.00135	-0.002458	-0.003204	-0.003042			-17.36	-0.03034	-0.04623	-0.059959	-0.067468	-0.088675	-0.121311			-17.36	-0.002055	-0.002678	-0.003557	-0.004146
-17.26	-0.006648	-0.007655	-0.008748	-0.009239	-0.01075	-0.012283			-17.22	0.005545	0.008992	0.00985	0.014381	0.018116	0.019773			-17.22	0.003596	0.004616	0.009259	0.012298	0.01489	0.016079			-17.26	-0.001134	-0.000921	-0.001242	-0.002458	-0.003021	-0.002804			-17.26	-0.030956	-0.047175	-0.061422	-0.06883	-0.090041	-0.123276			-17.26	-0.001931	-0.002518	-0.003358	-0.003897
-17.16	-0.006663	-0.007672	-0.008768	-0.00926	-0.010775	-0.012311			-17.12	0.005379	0.008661	0.009478	0.013805	0.017469	0.01914			-17.12	0.003503	0.004464	0.008947	0.011855	0.014418	0.015629			-17.16	-0.001135	-0.000925	-0.001247	-0.002456	-0.003009	-0.002804			-17.16	-0.032792	-0.049617	-0.06454	-0.072148	-0.094806	-0.1303			-17.16	-0.00194	-0.002511	-0.003346	-0.003873
-17.06	-0.006295	-0.007249	-0.008284	-0.008748	-0.01018	-0.011631			-17.02	0.005313	0.008588	0.009442	0.013745	0.017312	0.018922			-17.02	0.003342	0.004276	0.008609	0.011401	0.013801	0.014924			-17.06	-0.001065	-0.000834	-0.001151	-0.002317	-0.002828	-0.002819			-17.06	-0.033284	-0.050555	-0.06607	-0.073817	-0.09655	-0.132374			-17.06	-0.001809	-0.00235	-0.003146	-0.00364
-16.96	-0.006305	-0.00726	-0.008297	-0.008763	-0.010196	-0.01165			-16.92	0.005141	0.008322	0.009111	0.013206	0.016652	0.018275			-16.92	0.003192	0.00409	0.0082	0.010813	0.013105	0.014228			-16.96	-0.001061	-0.000837	-0.001151	-0.002318	-0.002624	-0.00281			-16.96	-0.0337	-0.051272	-0.066718	-0.074222	-0.097193	-0.133792			-16.96	-0.001691	-0.0022	-0.002933	-0.003379
-16.86	-0.005941	-0.00684	-0.007817	-0.008256	-0.009607	-0.010976			-16.82	0.005088	0.008204	0.008967	0.013115	0.016497	0.018059			-16.82	0.003027	0.003864	0.007734	0.01029	0.012441	0.013474			-16.86	-0.001003	-0.000744	-0.001147	-0.002199	-0.002626	-0.002576			-16.86	-0.035787	-0.054227	-0.070452	-0.079082	-0.103307	-0.141859			-16.86	-0.001689	-0.002189	-0.002913	-0.003387
-16.76	-0.00561	-0.00646	-0.007383	-0.007797	-0.009073	-0.010366			-16.72	0.005085	0.008193	0.009022	0.013093	0.016629	0.018119			-16.72	0.002788	0.003555	0.007169	0.009465	0.011553	0.012455			-16.76	-0.001	-0.000744	-0.001143	-0.002073	-0.002434	-0.002586			-16.76	-0.034435	-0.052141	-0.068251	-0.076019	-0.100258	-0.137038			-16.76	-0.001565	-0.002027	-0.002717	-0.003134
-16.66	-0.005614	-0.006464	-0.007387	-0.007801	-0.009078	-0.010372			-16.62	0.004977	0.008059	0.008778	0.01278	0.016163	0.017728			-16.62	0.002653	0.0034	0.006782	0.008984	0.01092	0.01185			-16.66	-0.001	-0.00064	-0.001147	-0.002068	-0.002246	-0.002578			-16.66	-0.03508	-0.053375	-0.069103	-0.077221	-0.101414	-0.139532			-16.66	-0.001442	-0.001876	-0.002488	-0.00288
-16.56	-0.00528	-0.00608	-0.006948	-0.007338	-0.008539	-0.009756			-16.52	0.004755	0.007698	0.008376	0.012185	0.015434	0.016996			-16.52	0.002402	0.003078	0.006133	0.008117	0.009881	0.010766			-16.56	-0.000944	-0.000641	-0.001243	-0.001942	-0.002251	-0.002334			-16.56	-0.034221	-0.052061	-0.067333	-0.075175	-0.09888	-0.136593			-16.56	-0.001441	-0.001876	-0.002485	-0.002873
-16.46	-0.004914	-0.005658	-0.006466	-0.006829	-0.007946	-0.009079			-16.42	0.004521	0.007282	0.007978	0.011603	0.014753	0.016095			-16.42	0.002287	0.002916	0.00585	0.007741	0.009459	0.01021			-16.46	-0.000938	-0.00064	-0.001151	-0.001806	-0.002049	-0.002341			-16.46	-0.034611	-0.052398	-0.068227	-0.07616	-0.10056	-0.137621			-16.46	-0.001318	-0.001707	-0.002276	-0.002631
-16.36	-0.004547	-0.005236	-0.005983	-0.006319	-0.007353	-0.008401			-16.32	0.00426	0.006903	0.007539	0.011013	0.013876	0.015198			-16.32	0.002167	0.002779	0.005558	0.007387	0.008945	0.009693			-16.36	-0.000942	-0.000636	-0.001042	-0.001675	-0.002043	-0.002338			-16.36	-0.033472	-0.050968	-0.06616	-0.07418	-0.097055	-0.133344			-16.36	-0.001311	-0.001708	-0.002271	-0.002637
-16.26	-0.004548	-0.005237	-0.005985	-0.00632	-0.007355	-0.008403			-16.22	0.004028	0.006534	0.007146	0.01044	0.013176	0.014354			-16.22	0.001892	0.002429	0.004864	0.006466	0.007843	0.008454			-16.26	-0.000876	-0.000642	-0.001041	-0.001673	-0.001858	-0.002329			-16.26	-0.032301	-0.049247	-0.064014	-0.07178	-0.094079	-0.128567			-16.26	-0.00119	-0.001551	-0.002066	-0.002399
-16.16	-0.004145	-0.004773	-0.005455	-0.005761	-0.006703	-0.007659			-16.12	0.003687	0.005933	0.006526	0.009493	0.01202	0.013156			-16.12	0.001703	0.002169	0.004369	0.005782	0.007037	0.00762			-16.16	-0.00082	-0.000549	-0.000945	-0.001526	-0.001852	-0.002334			-16.16	-0.031903	-0.048248	-0.063085	-0.070431	-0.092607	-0.127141			-16.16	-0.001193	-0.001543	-0.002066	-0.002389
-16.06	-0.003803	-0.004379	-0.005004	-0.005285	-0.006149	-0.007026			-16.02	0.003422	0.005505	0.006022	0.008797	0.01112	0.012226			-16.02	0.001563	0.00199	0.003987	0.005299	0.006438	0.007002			-16.06	-0.000817	-0.000551	-0.000946	-0.001398	-0.001857	-0.002097			-16.06	-0.033141	-0.050102	-0.065154	-0.073051	-0.095889	-0.132239			-16.06	-0.001194	-0.001544	-0.002056	-0.002388
-15.96	-0.003795	-0.00437	-0.004994	-0.005274	-0.006137	-0.007012			-15.92	0.003309	0.005386	0.005875	0.008528	0.010799	0.011862			-15.92	0.001245	0.001605	0.003205	0.004233	0.005152	0.005599			-15.96	-0.000757	-0.000461	-0.000822	-0.00139	-0.001858	-0.001866			-15.96	-0.032844	-0.05025	-0.065147	-0.072578	-0.095444	-0.131509			-15.96	-0.001187	-0.001554	-0.002064	-0.002381
-15.86	-0.003441	-0.003962	-0.004528	-0.004781	-0.005564	-0.006357			-15.82	0.002901	0.004678	0.00514	0.00748	0.009447	0.010327			-15.82	0.00106	0.001352	0.002721	0.003603	0.004373	0.00473			-15.86	-0.000758	-0.000374	-0.000827	-0.00127	-0.001621	-0.002108			-15.86	-0.031608	-0.047901	-0.062558	-0.069879	-0.091644	-0.125665			-15.86	-0.001045	-0.001355	-0.001812	-0.002096
-15.76	-0.003425	-0.003944	-0.004508	-0.00476	-0.005539	-0.006329			-15.72	0.002578	0.00417	0.004561	0.006606	0.008407	0.009139			-15.72	0.000885	0.001134	0.002271	0.002992	0.003659	0.003936			-15.76	-0.000757	-0.000372	-0.000826	-0.00127	-0.001431	-0.001863			-15.76	-0.03002	-0.045638	-0.059334	-0.065961	-0.087167	-0.118871			-15.76	-0.000921	-0.001197	-0.001595	-0.001836
-15.66	-0.003081	-0.003548	-0.004055	-0.004282	-0.004983	-0.005693			-15.62	0.002247	0.003623	0.003988	0.005794	0.007322	0.007987			-15.62	0.000723	0.000922	0.001859	0.002458	0.002985	0.003222			-15.66	-0.000699	-0.000284	-0.000724	-0.00114	-0.001427	-0.001855			-15.66	-0.029141	-0.044145	-0.057763	-0.064411	-0.084532	-0.115667			-15.66	-0.00092	-0.001192	-0.001598	-0.001845
-15.56	-0.003096	-0.003565	-0.004074	-0.004302	-0.005006	-0.00572			-15.52	0.001967	0.003194	0.003492	0.005079	0.006401	0.007047			-15.52	0.000487	0.000626	0.001254	0.001659	0.002009	0.002188			-15.56	-0.000637	-0.000283	-0.000726	-0.001142	-0.001242	-0.001853			-15.56	-0.029291	-0.044702	-0.058093	-0.064842	-0.084872	-0.117197			-15.56	-0.000793	-0.001035	-0.001378	-0.001593
-15.46	-0.00273	-0.003143	-0.003592	-0.003794	-0.004415	-0.005044			-15.42	0.001708	0.002757	0.003025	0.004372	0.005553	0.006056			-15.42	0.000368	0.00047	0.000945	0.001243	0.001517	0.001637			-15.46	-0.000636	-0.000195	-0.000721	-0.001007	-0.001242	-0.001865			-15.46	-0.029681	-0.045022	-0.058724	-0.065133	-0.085914	-0.117536			-15.46	-0.000797	-0.001034	-0.001381	-0.001587
-15.36	-0.002745	-0.00316	-0.003612	-0.003814	-0.004438	-0.005071			-15.32	0.001347	0.002178	0.002386	0.003491	0.004417	0.004832			-15.32	0.000217	0.000278	0.000557	0.000742	0.000902	0.000977			-15.36	-0.000637	-0.000106	-0.000625	-0.001003	-0.001238	-0.00157			-15.36	-0.027801	-0.042255	-0.055018	-0.061774	-0.081169	-0.111396			-15.36	-0.000792	-0.001029	-0.001373	-0.001596
-15.26	-0.002723	-0.003136	-0.003584	-0.003785	-0.004404	-0.005032			-15.22	0.001084	0.001745	0.001915	0.0028	0.003524	0.003845			-15.22	0.00025	0.000319	0.00064	0.000852	0.001031	0.001113			-15.26	-0.000573	-0.000106	-0.000625	-0.001009	-0.001238	-0.001581			-15.26	-0.026949	-0.040759	-0.053149	-0.059658	-0.077973	-0.106709			-15.26	-0.000795	-0.001029	-0.001374	-0.001597
-15.16	-0.00274	-0.003155	-0.003606	-0.003808	-0.004431	-0.005063			-15.12	0.00087	0.001417	0.001546	0.002261	0.002856	0.003124			-15.12	0.000197	0.000253	0.000506	0.000673	0.000817	0.000885			-15.16	-0.000576	-1.8e-05	-0.000522	-0.001006	-0.001243	-0.001569			-15.16	-0.02594	-0.039692	-0.051476	-0.057769	-0.07577	-0.103976			-15.16	-0.00079	-0.001034	-0.001374	-0.001597
-15.06	-0.00274	-0.003155	-0.003606	-0.003808	-0.004431	-0.005063			-15.02	0.000627	0.00101	0.001111	0.001608	0.00204	0.002231			-15.02	0.000186	0.000237	0.000478	0.000629	0.000768	0.000831			-15.06	-0.000574	-0.000106	-0.000522	-0.001011	-0.001243	-0.001337			-15.06	-0.025415	-0.038502	-0.050318	-0.055905	-0.07367	-0.101075			-15.06	-0.000796	-0.001032	-0.001381	-0.001589
-14.96	-0.002736	-0.003151	-0.003601	-0.003803	-0.004425	-0.005056			-14.92	0.000369	0.000597	0.000651	0.000954	0.001198	0.001316			-14.92	0.000109	0.000139	0.000278	0.000371	0.000448	0.000487			-14.96	-0.0005	-1.8e-05	-0.000521	-0.001003	-0.001047	-0.001343			-14.96	-0.023651	-0.035969	-0.046597	-0.05242	-0.068369	-0.094202			-14.96	-0.00067	-0.000871	-0.001156	-0.001347
-14.86	-0.002728	-0.003142	-0.00359	-0.003792	-0.004412	-0.005041			-14.82	0.000208	0.000338	0.000367	0.000537	0.000682	0.000741			-14.82	0.000165	0.000212	0.000422	0.000562	0.000686	0.000737			-14.86	-0.000502	8.9e-05	-0.000424	-0.001011	-0.001045	-0.001341			-14.86	-0.024169	-0.036988	-0.047741	-0.053569	-0.070695	-0.096317			-14.86	-0.000667	-0.000874	-0.001155	-0.001342
-14.76	-0.002388	-0.00275	-0.003143	-0.003319	-0.003862	-0.004413			-14.72	0.000245	0.000393	0.000432	0.000627	0.000798	0.000871			-14.72	0.000186	0.000236	0.000476	0.000629	0.000769	0.00083			-14.76	-0.000438	8.9e-05	-0.000422	-0.000874	-0.001043	-0.001096			-14.76	-0.022499	-0.033937	-0.04436	-0.049487	-0.065338	-0.089475			-14.76	-0.000672	-0.000866	-0.00116	-0.00134
-14.66	-0.00238	-0.00274	-0.003132	-0.003307	-0.003848	-0.004397			-14.62	0.000113	0.000183	0.0002	0.000292	0.000368	0.000402			-14.62	0.000281	0.00036	0.000725	0.000962	0.001164	0.001259			-14.66	-0.000379	8.9e-05	-0.000323	-0.000882	-0.001049	-0.001097			-14.66	-0.02176	-0.033114	-0.043203	-0.048371	-0.063252	-0.086737			-14.66	-0.000667	-0.000869	-0.001161	-0.001346
-14.56	-0.002394	-0.002757	-0.003151	-0.003328	-0.003872	-0.004424			-14.52	0.000178	0.000289	0.000316	0.000461	0.00058	0.000639			-14.52	0.000333	0.000429	0.000859	0.001139	0.001378	0.001502			-14.56	-0.000378	8.9e-05	-0.000323	-0.00088	-0.001043	-0.00086			-14.56	-0.021149	-0.032349	-0.042006	-0.046996	-0.061392	-0.084841			-14.56	-0.000667	-0.000873	-0.001161	-0.001345
-14.46	-0.002381	-0.002742	-0.003134	-0.003309	-0.003851	-0.0044			-14.42	0.000178	0.000288	0.000317	0.000458	0.000584	0.000636			-14.42	0.000345	0.000442	0.000893	0.001173	0.001438	0.001548			-14.46	-0.000317	8.9e-05	-0.000321	-0.000879	-0.000852	-0.000855			-14.46	-0.020298	-0.030855	-0.040453	-0.044846	-0.059371	-0.081021			-14.46	-0.000544	-0.000707	-0.00095	-0.001091
-14.36	-0.002395	-0.002758	-0.003152	-0.003328	-0.003873	-0.004425			-14.32	8.3e-05	0.000135	0.000148	0.000215	0.000271	0.000299			-14.32	0.000421	0.000541	0.001091	0.00144	0.001748	0.0019			-14.36	-0.000257	0.000179	-0.000221	-0.000875	-0.000854	-0.000859			-14.36	-0.018836	-0.02873	-0.037588	-0.041858	-0.054907	-0.075676			-14.36	-0.000544	-0.000709	-0.00095	-0.001096
-14.26	-0.00239	-0.002751	-0.003144	-0.003321	-0.003864	-0.004415			-14.22	8.3e-05	0.000135	0.000148	0.000216	0.000272	0.000298			-14.22	0.000496	0.000635	0.001276	0.001691	0.002052	0.002221			-14.26	-0.000257	0.000179	-0.000221	-0.000882	-0.000655	-0.000621			-14.26	-0.017975	-0.027295	-0.035613	-0.039834	-0.052209	-0.07165			-14.26	-0.000422	-0.000548	-0.000733	-0.000849
-14.16	-0.002032	-0.00234	-0.002674	-0.002824	-0.003287	-0.003755			-14.12	8.3e-05	0.000135	0.000147	0.000216	0.000272	0.000297			-14.12	0.000506	0.00065	0.0013	0.001733	0.002103	0.00227			-14.16	-0.000196	0.000178	-0.000222	-0.000753	-0.000657	-0.000623			-14.16	-0.017042	-0.026016	-0.033745	-0.037961	-0.049767	-0.068119			-14.16	-0.00042	-0.000549	-0.000729	-0.000849
-14.06	-0.002042	-0.002351	-0.002687	-0.002837	-0.003301	-0.003772			-14.02	6.6e-05	0.000106	0.000116	0.000169	0.000214	0.000234			-14.02	0.000457	0.000583	0.001174	0.00155	0.001886	0.002045			-14.06	-0.000134	0.000268	-0.000221	-0.000751	-0.00066	-0.000622			-14.06	-0.019467	-0.029515	-0.03855	-0.042936	-0.056471	-0.07762			-14.06	-0.000423	-0.000549	-0.000734	-0.000847
-13.96	-0.001683	-0.001938	-0.002215	-0.002339	-0.002722	-0.00311			-13.92	-4.2e-05	-6.8e-05	-7.4e-05	-0.000107	-0.000136	-0.000149			-13.92	0.000366	0.000471	0.000945	0.001245	0.001519	0.00164			-13.96	-0.000135	0.000267	-0.000222	-0.000619	-0.000466	-0.00062			-13.96	-0.018426	-0.028095	-0.03663	-0.040701	-0.053661	-0.073456			-13.96	-0.000297	-0.000388	-0.000518	-0.000596
-13.86	-0.001681	-0.001936	-0.002212	-0.002336	-0.002718	-0.003106			-13.82	1.8e-05	2.9e-05	3.1e-05	4.6e-05	5.8e-05	6.4e-05			-13.82	0.000346	0.000444	0.000887	0.001177	0.001437	0.001548			-13.86	-7.3e-05	0.000266	-0.000222	-0.000619	-0.000466	-0.000382			-13.86	-0.016939	-0.025851	-0.033509	-0.037505	-0.049467	-0.06758			-13.86	-0.000297	-0.000387	-0.000514	-0.000596
-13.76	-0.001682	-0.001937	-0.002214	-0.002338	-0.00272	-0.003108			-13.72	3.6e-05	5.8e-05	6.3e-05	9.2e-05	0.000116	0.000127			-13.72	0.000346	0.000445	0.000887	0.001177	0.00143	0.00155			-13.76	-7.3e-05	0.000266	-0.000222	-0.000619	-0.000466	-0.000382			-13.76	-0.016976	-0.025891	-0.033515	-0.037518	-0.049249	-0.067644			-13.76	-0.000297	-0.000388	-0.000514	-0.000596
-13.66	-0.001684	-0.001939	-0.002216	-0.00234	-0.002723	-0.003111			-13.62	3.5e-05	5.8e-05	6.3e-05	9.2e-05	0.000116	0.000127			-13.62	0.000345	0.000444	0.000887	0.001178	0.001426	0.001551			-13.66	-7.3e-05	0.000267	-0.000221	-0.00062	-0.000464	-0.000382			-13.66	-0.016908	-0.025829	-0.033515	-0.037538	-0.049111	-0.067699			-13.66	-0.000296	-0.000387	-0.000514	-0.000597
-13.56	-0.001683	-0.001938	-0.002215	-0.002339	-0.002722	-0.00311			-13.52	3.6e-05	5.8e-05	6.3e-05	9.2e-05	0.000117	0.000127			-13.52	0.000346	0.000445	0.000893	0.001177	0.001433	0.00155			-13.56	-7.3e-05	0.000267	-0.000221	-0.000622	-0.000463	-0.000142			-13.56	-0.01589	-0.024242	-0.031578	-0.035109	-0.046178	-0.063338			-13.56	-0.000297	-0.000388	-0.000518	-0.000596
-13.46	-0.001683	-0.001938	-0.002215	-0.002339	-0.002722	-0.00311			-13.42	0.000178	0.000289	0.000317	0.000461	0.000581	0.000637			-13.42	0.000345	0.000444	0.000892	0.001182	0.00143	0.00155			-13.46	0	0.000266	-0.000222	-0.000621	-0.000464	-0.000142			-13.46	-0.014998	-0.022891	-0.029866	-0.033376	-0.04365	-0.059984			-13.46	-0.000296	-0.000387	-0.000517	-0.000599
-13.36	-0.001266	-0.001458	-0.001666	-0.001759	-0.002047	-0.002339			-13.32	3.6e-05	5.8e-05	6.3e-05	9.2e-05	0.000117	0.000127			-13.32	0.000347	0.000442	0.000889	0.001175	0.001436	0.001553			-13.36	0	0.000177	-0.000221	-0.000464	-0.000466	-0.000143			-13.36	-0.014103	-0.021331	-0.027842	-0.031053	-0.040998	-0.056236			-13.36	-0.000298	-0.000385	-0.000515	-0.000595
-13.26	-0.001263	-0.001455	-0.001662	-0.001756	-0.002043	-0.002334			-13.22	3.5e-05	5.8e-05	6.3e-05	9.2e-05	0.000116	0.000127			-13.22	0.000345	0.000443	0.000888	0.001178	0.001431	0.00155			-13.26	0	0.000266	-0.000222	-0.000466	-0.000463	9.6e-05			-13.26	-0.014625	-0.022277	-0.029004	-0.032468	-0.042605	-0.058517			-13.26	-0.000296	-0.000386	-0.000515	-0.000597
-13.16	-0.001262	-0.001453	-0.00166	-0.001753	-0.00204	-0.002331			-13.12	3.6e-05	5.8e-05	6.3e-05	9.2e-05	0.000116	0.000127			-13.12	0.000442	0.000569	0.001141	0.001513	0.00183	0.00198			-13.16	0	0.000267	-0.000222	-0.000466	-0.000463	9.6e-05			-13.16	-0.015494	-0.023683	-0.030807	-0.034476	-0.045052	-0.061808			-13.16	-0.000297	-0.000388	-0.000517	-0.000599
-13.06	-0.001265	-0.001457	-0.001665	-0.001759	-0.002046	-0.002338			-13.02	3.6e-05	5.8e-05	6.3e-05	9.2e-05	0.000117	0.000127			-13.02	0.000444	0.000568	0.001143	0.001507	0.001836	0.001986			-13.06	6.1e-05	0.000266	-0.00012	-0.000465	-0.000463	9.6e-05			-13.06	-0.016031	-0.024369	-0.031827	-0.035406	-0.046601	-0.063918			-13.06	-0.000298	-0.000387	-0.000518	-0.000597
-12.96	-0.001262	-0.001453	-0.00166	-0.001753	-0.00204	-0.002331			-12.92	3.6e-05	5.7e-05	6.3e-05	9.2e-05	0.000116	0.000127			-12.92	0.000457	0.00058	0.001167	0.001546	0.001881	0.002034			-12.96	6.1e-05	0.000266	-0.000222	-0.000465	-0.000464	9.5e-05			-12.96	-0.014993	-0.022587	-0.029486	-0.032958	-0.043336	-0.059399			-12.96	-0.000299	-0.000385	-0.000515	-0.000596
-12.86	-0.00126	-0.001451	-0.001658	-0.001751	-0.002038	-0.002328			-12.82	3.5e-05	5.8e-05	6.3e-05	9.2e-05	0.000117	0.000127			-12.82	0.000441	0.00057	0.001135	0.00151	0.001838	0.001977			-12.86	6.1e-05	0.000268	-0.00012	-0.000467	-0.000464	9.5e-05			-12.86	-0.013058	-0.020015	-0.025877	-0.02906	-0.038214	-0.052112			-12.86	-0.000296	-0.000388	-0.000514	-0.000598
-12.76	-0.001262	-0.001453	-0.00166	-0.001753	-0.00204	-0.002331			-12.72	3.5e-05	5.8e-05	6.3e-05	9.2e-05	0.000116	0.000127			-12.72	0.000377	0.000486	0.000974	0.001291	0.001561	0.001692			-12.76	0.000123	0.000266	-0.000222	-0.000465	-0.000464	9.5e-05			-12.76	-0.013661	-0.020904	-0.027186	-0.030408	-0.039722	-0.054585			-12.76	-0.000296	-0.000388	-0.000516	-0.000598
-12.66	-0.001258	-0.001449	-0.001656	-0.001749	-0.002035	-0.002325			-12.62	3.6e-05	5.8e-05	6.3e-05	9.2e-05	0.000117	0.000127			-12.62	0.000378	0.000486	0.00097	0.001289	0.001572	0.001688			-12.66	0.000122	0.000267	-0.00012	-0.000467	-0.000466	0.000383			-12.66	-0.014049	-0.021456	-0.027791	-0.03116	-0.041056	-0.055895			-12.66	-0.000297	-0.000388	-0.000514	-0.000597
-12.56	-0.001258	-0.001449	-0.001656	-0.001749	-0.002035	-0.002325			-12.52	0.000148	0.000241	0.000262	0.000383	0.000484	0.000528			-12.52	0.000378	0.000487	0.000969	0.001287	0.001562	0.001687			-12.56	0.000122	0.000266	-0.000222	-0.000467	-0.000464	0.000382			-12.56	-0.013101	-0.020005	-0.025862	-0.028981	-0.037991	-0.052044			-12.56	-0.000297	-0.000388	-0.000514	-0.000596
-12.46	-0.001269	-0.001461	-0.001669	-0.001763	-0.002052	-0.002344			-12.42	0.000178	0.000288	0.000317	0.000461	0.000583	0.000639			-12.42	0.000378	0.000484	0.000977	0.001291	0.001569	0.001701			-12.46	0.000123	0.000267	-0.000221	-0.000466	-0.000463	0.000383			-12.46	-0.01309	-0.019892	-0.026062	-0.029064	-0.038176	-0.052475			-12.46	-0.000297	-0.000386	-0.000518	-0.000598
-12.36	-0.001264	-0.001456	-0.001664	-0.001757	-0.002045	-0.002336			-12.32	0.000178	0.000289	0.000317	0.000461	0.000582	0.000637			-12.32	0.000282	0.000361	0.000725	0.00096	0.001166	0.001263			-12.36	0.000183	0.000265	-0.000221	-0.000465	-0.000466	0.000384			-12.36	-0.012273	-0.018668	-0.024319	-0.027165	-0.035628	-0.048922			-12.36	-0.000298	-0.000387	-0.000517	-0.000598
-12.26	-0.001262	-0.001453	-0.001661	-0.001754	-0.002041	-0.002332			-12.22	0.00032	0.000518	0.000568	0.000829	0.001043	0.001145			-12.22	0.000281	0.00036	0.000723	0.00096	0.001161	0.001261			-12.26	0.000183	0.000266	-0.00012	-0.000464	-0.000465	0.000384			-12.26	-0.012111	-0.018419	-0.023996	-0.026879	-0.035137	-0.048361			-12.26	-0.000297	-0.000386	-0.000515	-0.000597
-12.16	-0.001258	-0.001449	-0.001656	-0.001749	-0.002035	-0.002325			-12.12	0.000321	0.000519	0.000571	0.000828	0.001047	0.001141			-12.12	0.000282	0.000361	0.000727	0.000959	0.001166	0.001257			-12.16	0.000245	0.000266	-0.00012	-0.000464	-0.000272	0.000383			-12.16	-0.011074	-0.016794	-0.021971	-0.024455	-0.032115	-0.0439			-12.16	-0.000173	-0.000225	-0.000302	-0.000348
-12.06	-0.001262	-0.001453	-0.001661	-0.001754	-0.002041	-0.002332			-12.02	0.000321	0.000521	0.00057	0.000825	0.001046	0.001144			-12.02	0.000205	0.000264	0.000529	0.000697	0.000848	0.000918			-12.06	0.000244	0.000265	-0.000221	-0.000464	-0.000271	9.5e-05			-12.06	-0.010697	-0.016313	-0.021227	-0.023579	-0.031023	-0.04258			-12.06	-0.000173	-0.000226	-0.000301	-0.000346
-11.96	-0.00091	-0.001048	-0.001198	-0.001265	-0.001472	-0.001682			-11.92	0.000322	0.000518	0.000571	0.000827	0.001048	0.001145			-11.92	0.000283	0.00036	0.000727	0.000958	0.001166	0.001261			-11.96	0.000244	0.000265	-0.000221	-0.000337	-0.000272	9.5e-05			-11.96	-0.008673	-0.01311	-0.017173	-0.019088	-0.025108	-0.034408			-11.96	-0.000174	-0.000225	-0.000302	-0.000347
-11.86	-0.00091	-0.001048	-0.001198	-0.001265	-0.001472	-0.001682			-11.82	0.000178	0.000288	0.000317	0.000459	0.000584	0.000636			-11.82	0.000282	0.00036	0.000726	0.000956	0.001171	0.001261			-11.86	0.000245	0.000267	-0.000222	-0.000335	-0.00027	0.000382			-11.86	-0.006826	-0.010364	-0.013552	-0.015052	-0.019917	-0.027196			-11.86	-0.000173	-0.000225	-0.000301	-0.000346
-11.76	-0.000915	-0.001053	-0.001204	-0.001271	-0.001479	-0.00169			-11.72	0.000179	0.000288	0.000315	0.00046	0.000584	0.000639			-11.72	0.000186	0.000237	0.000475	0.00063	0.000769	0.000832			-11.76	0.000244	0.000266	-0.000222	-0.000336	-0.000271	0.000382			-11.76	-0.00684	-0.010378	-0.013478	-0.015105	-0.019913	-0.027321			-11.76	-0.000174	-0.000225	-0.0003	-0.000348
-11.66	-0.000913	-0.001051	-0.001201	-0.001268	-0.001476	-0.001686			-11.62	0.000207	0.000335	0.000368	0.000537	0.000682	0.000744			-11.62	0.000261	0.000334	0.000671	0.000892	0.001087	0.001173			-11.66	0.000244	0.000265	-0.000221	-0.000335	-0.00027	0.00038			-11.66	-0.008008	-0.012176	-0.015862	-0.01779	-0.023438	-0.032077			-11.66	-0.000173	-0.000225	-0.0003	-0.000348
-11.56	-0.000914	-0.001052	-0.001202	-0.00127	-0.001477	-0.001688			-11.52	0.000178	0.00029	0.000315	0.000459	0.000582	0.000638			-11.52	0.000282	0.000362	0.000721	0.000957	0.001167	0.001265			-11.56	0.000244	0.000265	-0.000221	-0.000336	-0.00027	0.000382			-11.56	-0.007677	-0.011712	-0.015123	-0.016936	-0.022312	-0.030671			-11.56	-0.000173	-0.000226	-0.000299	-0.000347
-11.46	-0.000912	-0.00105	-0.0012	-0.001267	-0.001475	-0.001685			-11.42	0.000178	0.000288	0.000316	0.000461	0.00058	0.000637			-11.42	0.000205	0.000263	0.000528	0.0007	0.000848	0.00092			-11.46	0.000244	0.000266	-0.00012	-0.000336	-0.00027	0.000382			-11.46	-0.005843	-0.008902	-0.011615	-0.012975	-0.016983	-0.023373			-11.46	-0.000173	-0.000225	-0.000301	-0.000348
-11.36	-0.000907	-0.001044	-0.001194	-0.001261	-0.001467	-0.001676			-11.32	0.000178	0.000289	0.000315	0.000459	0.00058	0.000634			-11.32	0.000185	0.000237	0.000475	0.00063	0.000764	0.000826			-11.36	0.000245	0.000178	-0.000121	-0.000337	-3.8e-05	0.000382			-11.36	-0.004775	-0.007258	-0.009422	-0.010543	-0.013823	-0.018943			-11.36	-2.5e-05	-3.2e-05	-4.2e-05	-4.9e-05
-11.26	-0.000561	-0.000646	-0.000738	-0.000779	-0.000907	-0.001036			-11.22	3.6e-05	5.8e-05	6.3e-05	9.2e-05	0.000117	0.000127			-11.22	0.000186	0.000237	0.000475	0.000629	0.000768	0.000829			-11.26	0.000244	0.000265	-0.00012	-0.000207	-3.8e-05	0.000384			-11.26	-0.00503	-0.007631	-0.009905	-0.011077	-0.014597	-0.019986			-11.26	-2.5e-05	-3.2e-05	-4.2e-05	-4.9e-05
-11.16	-0.000561	-0.000646	-0.000738	-0.000779	-0.000907	-0.001036			-11.12	3.6e-05	5.7e-05	6.3e-05	9.2e-05	0.000117	0.000127			-11.12	0.000186	0.000236	0.000477	0.000632	0.000769	0.000828			-11.16	0.000243	0.000267	-2e-05	-0.000206	-3.8e-05	0.000382			-11.16	-0.005993	-0.00906	-0.011878	-0.013262	-0.017434	-0.023823			-11.16	-2.5e-05	-3.2e-05	-4.3e-05	-4.9e-05
-11.06	-0.000559	-0.000644	-0.000736	-0.000777	-0.000904	-0.001033			-11.02	3.6e-05	5.8e-05	6.3e-05	9.2e-05	0.000116	0.000127			-11.02	0.000185	0.000238	0.000477	0.00063	0.000765	0.000826			-11.06	0.000245	0.000178	-2e-05	-0.000208	-3.8e-05	0.000383			-11.06	-0.005259	-0.008003	-0.010423	-0.011627	-0.015254	-0.020873			-11.06	-2.5e-05	-3.2e-05	-4.3e-05	-4.9e-05
-10.96	-0.000211	-0.000242	-0.000277	-0.000293	-0.00034	-0.000389			-10.92	0.000101	0.000163	0.000179	0.00026	0.00033	0.00036			-10.92	0.000185	0.000236	0.000476	0.000629	0.000768	0.000829			-10.96	0.000244	0.000177	-2e-05	-7.8e-05	-3.8e-05	0.000383			-10.96	-0.00355	-0.005399	-0.007054	-0.007867	-0.010374	-0.014196			-10.96	-2.4e-05	-3.2e-05	-4.3e-05	-4.9e-05
-10.86	-0.000211	-0.000243	-0.000278	-0.000293	-0.000341	-0.00039			-10.82	8.3e-05	0.000134	0.000147	0.000215	0.000272	0.000298			-10.82	0.000185	0.000236	0.000474	0.000631	0.000768	0.00083			-10.86	0.000245	0.000266	-2e-05	-7.8e-05	-3.8e-05	0.000622			-10.86	-0.004406	-0.006675	-0.008693	-0.009759	-0.012835	-0.017604			-10.86	-2.4e-05	-3.2e-05	-4.2e-05	-4.9e-05
-10.76	-0.000211	-0.000243	-0.000278	-0.000293	-0.000341	-0.00039			-10.72	8.3e-05	0.000135	0.000148	0.000215	0.000272	0.000298			-10.72	0.000185	0.000238	0.000478	0.000631	0.000767	0.00083			-10.76	0.000245	0.000266	-2e-05	-7.8e-05	-3.8e-05	0.00062			-10.76	-0.003192	-0.004889	-0.006362	-0.007095	-0.009315	-0.012782			-10.76	-2.4e-05	-3.2e-05	-4.3e-05	-4.9e-05
-10.66	-0.000211	-0.000243	-0.000278	-0.000293	-0.000341	-0.00039			-10.62	8.3e-05	0.000134	0.000147	0.000215	0.000271	0.000298			-10.62	0.000185	0.000236	0.000474	0.000631	0.000765	0.00083			-10.66	0.000244	0.000178	-2e-05	-7.8e-05	0.000155	0.00062			-10.66	-0.002951	-0.004487	-0.005836	-0.006552	-0.008583	-0.011818			-10.66	9.9e-05	0.000128	0.000171	0.000199
-10.56	-0.000211	-0.000243	-0.000278	-0.000293	-0.000341	-0.00039			-10.52	8.3e-05	0.000134	0.000147	0.000214	0.000271	0.000297			-10.52	0.000109	0.000139	0.000278	0.000368	0.000449	0.000487			-10.56	0.000244	0.000267	-2e-05	-7.7e-05	0.000155	0.000621			-10.56	-0.002112	-0.003203	-0.004171	-0.004657	-0.006139	-0.008432			-10.56	9.9e-05	0.000128	0.000171	0.000198
-10.46	-0.000211	-0.000243	-0.000278	-0.000293	-0.000341	-0.00039			-10.42	-5.9e-05	-9.6e-05	-0.000105	-0.000153	-0.000194	-0.000212			-10.42	8.9e-05	0.000113	0.000228	0.000301	0.000367	0.000397			-10.46	0.000243	0.000179	-2e-05	-7.8e-05	0.000155	0.00062			-10.46	-0.001996	-0.003024	-0.003948	-0.0044	-0.005808	-0.007962			-10.46	9.9e-05	0.000128	0.000171	0.000198
-10.36	0.000142	0.000163	0.000187	0.000197	0.000229	0.000262			-10.32	-5.9e-05	-9.6e-05	-0.000105	-0.000153	-0.000194	-0.000212			-10.32	8.8e-05	0.000113	0.000228	0.000301	0.000368	0.000397			-10.36	0.000245	0.000179	-2e-05	5.1e-05	0.000155	0.000618			-10.36	-0.001992	-0.003022	-0.003948	-0.004405	-0.005816	-0.007964			-10.36	9.9e-05	0.000128	0.000171	0.000198
-10.26	0.000141	0.000163	0.000186	0.000196	0.000228	0.000261			-10.22	-6e-05	-9.6e-05	-0.000106	-0.000154	-0.000194	-0.000212			-10.22	-6.1e-05	-7.7e-05	-0.000155	-0.000206	-0.000249	-0.00027			-10.26	0.000245	0.000179	-2e-05	5.2e-05	0.000154	0.000618			-10.26	-0.002122	-0.003204	-0.004193	-0.004688	-0.006137	-0.008417			-10.26	9.9e-05	0.000128	0.000172	0.000199
-10.16	0.000141	0.000162	0.000185	0.000196	0.000228	0.00026			-10.12	-5.9e-05	-9.6e-05	-0.000105	-0.000153	-0.000194	-0.000211			-10.12	-7.2e-05	-9.3e-05	-0.000186	-0.000247	-0.000299	-0.000323			-10.16	0.000244	0.000177	-2e-05	5.1e-05	0.000155	0.000623			-10.16	-0.003553	-0.005403	-0.007041	-0.007881	-0.010341	-0.014148			-10.16	9.9e-05	0.000128	0.000171	0.000198
-10.06	0.000141	0.000162	0.000185	0.000196	0.000228	0.00026			-10.02	8.4e-05	0.000135	0.000147	0.000214	0.000271	0.000296			-10.02	-0.000138	-0.000175	-0.00035	-0.000464	-0.000565	-0.000611			-10.06	0.000243	8.9e-05	-2e-05	5.1e-05	0.000154	0.000621			-10.06	-0.002004	-0.003034	-0.003931	-0.004395	-0.00578	-0.007927			-10.06	9.9e-05	0.000129	0.000171	0.000198
-9.96	0.000141	0.000163	0.000186	0.000196	0.000228	0.000261			-9.92	-5.9e-05	-9.6e-05	-0.000105	-0.000154	-0.000193	-0.000212			-9.92	-0.000137	-0.000175	-0.000351	-0.000467	-0.000565	-0.000612			-9.96	0.000245	8.8e-05	-2e-05	5.1e-05	0.000349	0.000622			-9.96	-0.003438	-0.005225	-0.006812	-0.00764	-0.009978	-0.013701			-9.96	0.000223	0.000289	0.000386	0.000449
-9.86	0.000493	0.000568	0.000649	0.000685	0.000797	0.000911			-9.82	-6e-05	-9.6e-05	-0.000106	-0.000153	-0.000194	-0.000213			-9.82	-0.000137	-0.000175	-0.000352	-0.000466	-0.000566	-0.000615			-9.86	0.000244	8.9e-05	-2e-05	0.000181	0.000349	0.000621			-9.86	-0.002848	-0.004303	-0.005634	-0.006282	-0.008242	-0.011359			-9.86	0.000224	0.000289	0.000388	0.000448
-9.76	0.000491	0.000565	0.000646	0.000682	0.000794	0.000907			-9.72	8.3e-05	0.000135	0.000147	0.000214	0.000271	0.000297			-9.72	-0.000214	-0.000274	-0.000548	-0.000723	-0.000882	-0.000954			-9.76	0.000245	8.9e-05	0.000101	0.00018	0.000348	0.000621			-9.76	-0.001999	-0.003039	-0.003946	-0.004395	-0.005791	-0.007945			-9.76	0.000223	0.000291	0.000387	0.000446
-9.66	0.00049	0.000565	0.000645	0.000681	0.000793	0.000906			-9.62	8.4e-05	0.000135	0.000147	0.000214	0.000271	0.000296			-9.62	-0.000234	-0.000299	-0.000598	-0.000792	-0.000965	-0.001043			-9.66	0.000245	8.9e-05	0.0001	0.00018	0.000349	0.000618			-9.66	-0.002002	-0.003029	-0.003934	-0.004395	-0.005787	-0.007936			-9.66	0.000224	0.00029	0.000385	0.000446
-9.56	0.00049	0.000565	0.000645	0.000681	0.000793	0.000906			-9.52	8.3e-05	0.000135	0.000147	0.000215	0.000273	0.000296			-9.52	-0.000234	-0.0003	-0.0006	-0.000795	-0.000969	-0.001043			-9.56	0.000245	8.9e-05	0.0001	0.000181	0.00035	0.000621			-9.56	-0.002604	-0.003964	-0.005141	-0.005748	-0.00757	-0.010331			-9.56	0.000223	0.000291	0.000387	0.000448
-9.46	0.000842	0.00097	0.001108	0.00117	0.001362	0.001556			-9.42	8.3e-05	0.000134	0.000148	0.000215	0.000271	0.000297			-9.42	-0.000233	-0.000298	-0.000602	-0.000794	-0.000964	-0.001046			-9.46	0.000244	8.9e-05	0.0001	0.000309	0.000543	0.000621			-9.46	-0.001989	-0.00302	-0.00396	-0.004406	-0.005781	-0.007957			-9.46	0.000346	0.000449	0.000604	0.000696
-9.36	0.000491	0.000566	0.000647	0.000683	0.000795	0.000908			-9.32	8.4e-05	0.000135	0.000147	0.000215	0.000273	0.000297			-9.32	-0.000234	-0.000299	-0.000598	-0.000796	-0.000969	-0.001045			-9.36	0.000243	8.9e-05	0.0001	0.000182	0.000542	0.000618			-9.36	-0.00103	-0.001561	-0.002024	-0.002275	-0.00299	-0.004089			-9.36	0.000349	0.000452	0.0006	0.000698
-9.26	0.000842	0.00097	0.001108	0.00117	0.001362	0.001556			-9.22	-5.9e-05	-9.6e-05	-0.000105	-0.000153	-0.000194	-0.000212			-9.22	-0.000253	-0.000326	-0.000651	-0.00086	-0.00105	-0.001137			-9.26	0.000244	-1.8e-05	0.0001	0.00031	0.000542	0.00038			-9.26	0.000422	0.000645	0.000836	0.000932	0.00123	0.001688			-9.26	0.000346	0.000453	0.000601	0.000694
-9.16	0.000492	0.000566	0.000647	0.000684	0.000796	0.000909			-9.12	-5.9e-05	-9.6e-05	-0.000105	-0.000154	-0.000194	-0.000212			-9.12	-0.000233	-0.000299	-0.000599	-0.000797	-0.000967	-0.001047			-9.16	0.000244	-1.8e-05	0.000101	0.000181	0.00054	0.000623			-9.16	0.001388	0.002111	0.002743	0.003081	0.004036	0.005544			-9.16	0.000347	0.000451	0.000601	0.000699
-9.06	0.000839	0.000967	0.001105	0.001167	0.001357	0.001551			-9.02	-5.9e-05	-9.6e-05	-0.000105	-0.000153	-0.000194	-0.000211			-9.02	-0.000233	-0.000299	-0.000597	-0.000794	-0.000968	-0.001043			-9.06	0.000183	-1.8e-05	0.000101	0.000309	0.000542	0.000618			-9.06	0.002828	0.004321	0.005596	0.006274	0.008262	0.01129			-9.06	0.000346	0.000452	0.000599	0.000696
-8.96	0.000842	0.00097	0.001108	0.00117	0.001362	0.001556			-8.92	-5.9e-05	-9.6e-05	-0.000106	-0.000154	-0.000194	-0.000212			-8.92	-0.000298	-0.000382	-0.000767	-0.001016	-0.001236	-0.001334			-8.96	0.000183	-1.8e-05	0.0001	0.000311	0.000543	0.00038			-8.96	0.002474	0.003772	0.004915	0.005492	0.007219	0.00988			-8.96	0.000347	0.000452	0.000603	0.000698
-8.86	0.000844	0.000972	0.00111	0.001173	0.001364	0.001559			-8.82	-0.000155	-0.00025	-0.000275	-0.000399	-0.000504	-0.000553			-8.82	-0.000298	-0.000382	-0.000767	-0.001014	-0.001232	-0.001337			-8.86	0.000183	-1.8e-05	0.0001	0.000311	0.000541	0.000383			-8.86	0.003322	0.005054	0.006592	0.007353	0.009647	0.013279			-8.86	0.000347	0.000452	0.000603	0.000697
-8.76	0.000841	0.000968	0.001106	0.001168	0.001359	0.001553			-8.72	-0.000154	-0.000249	-0.000273	-0.000398	-0.000504	-0.000551			-8.72	-0.000297	-0.00038	-0.000764	-0.001012	-0.001232	-0.001332			-8.76	0.000183	-1.8e-05	0.0001	0.000311	0.000544	0.000383			-8.76	0.003316	0.005036	0.006565	0.007334	0.009649	0.013231			-8.76	0.000346	0.00045	0.000601	0.000695
-8.66	0.001197	0.001378	0.001575	0.001663	0.001935	0.002211			-8.62	-0.000155	-0.000251	-0.000274	-0.000397	-0.000505	-0.000554			-8.62	-0.000299	-0.000383	-0.000765	-0.00101	-0.001235	-0.001339			-8.66	0.000183	-0.000107	0.0001	0.00044	0.000541	0.000383			-8.66	0.004307	0.006548	0.008481	0.009451	0.012487	0.017166			-8.66	0.000349	0.000453	0.000602	0.000694
-8.56	0.000839	0.000966	0.001104	0.001166	0.001357	0.00155			-8.52	-0.000155	-0.00025	-0.000274	-0.000399	-0.000503	-0.00055			-8.52	-0.000299	-0.000381	-0.000765	-0.001014	-0.001229	-0.00133			-8.56	0.000122	-0.000106	0.0001	0.000312	0.000543	0.000383			-8.56	0.004907	0.007435	0.009681	0.010826	0.014169	0.01945			-8.56	0.000348	0.000451	0.000602	0.000697
-8.46	0.001193	0.001374	0.00157	0.001659	0.00193	0.002205			-8.42	-0.000155	-0.00025	-0.000275	-0.0004	-0.000505	-0.000553			-8.42	-0.000299	-0.000381	-0.000768	-0.001017	-0.001235	-0.001336			-8.46	0.000122	-0.000106	0.0001	0.000438	0.000543	0.000384			-8.46	0.005149	0.007796	0.010195	0.011397	0.014944	0.020502			-8.46	0.000348	0.000451	0.000604	0.000699
-8.36	0.001194	0.001375	0.001571	0.001659	0.001931	0.002206			-8.32	-5.9e-05	-9.6e-05	-0.000105	-0.000154	-0.000194	-0.000213			-8.32	-0.000394	-0.000506	-0.001015	-0.001349	-0.001631	-0.00177			-8.36	0.000122	-0.000106	0.0001	0.000438	0.00054	0.000383			-8.36	0.006339	0.009655	0.012572	0.014095	0.018423	0.025336			-8.36	0.000347	0.000452	0.000603	0.0007
-8.26	0.001188	0.001368	0.001563	0.001651	0.001921	0.002195			-8.22	-5.9e-05	-9.6e-05	-0.000105	-0.000154	-0.000193	-0.000211			-8.22	-0.000395	-0.000506	-0.001014	-0.001347	-0.001627	-0.001761			-8.26	6.1e-05	-0.000107	0.0001	0.00044	0.000348	0.000383			-8.26	0.007557	0.011502	0.014947	0.016754	0.021869	0.030015			-8.26	0.000223	0.000291	0.000387	0.000449
-8.16	0.001187	0.001367	0.001562	0.001649	0.001919	0.002193			-8.12	-5.9e-05	-9.6e-05	-0.000105	-0.000153	-0.000193	-0.000211			-8.12	-0.000245	-0.000315	-0.00063	-0.000837	-0.001012	-0.001095			-8.16	6.1e-05	-0.000106	0.000101	0.000438	0.000349	0.000383			-8.16	0.00668	0.010202	0.013258	0.014854	0.019411	0.02663			-8.16	0.000222	0.00029	0.000386	0.000448
-8.06	0.00119	0.00137	0.001565	0.001653	0.001924	0.002198			-8.02	-0.000154	-0.000249	-0.000273	-0.000398	-0.000507	-0.000551			-8.02	-0.000233	-0.000298	-0.000598	-0.000794	-0.00097	-0.001044			-8.06	0	-0.000107	0.0001	0.000441	0.00035	0.000384			-8.06	0.008149	0.012347	0.016102	0.018021	0.023796	0.032456			-8.06	0.000223	0.000289	0.000386	0.000447
-7.96	0.001186	0.001366	0.001561	0.001649	0.001919	0.002192			-7.92	-0.000155	-0.000251	-0.000274	-0.0004	-0.000504	-0.000549			-7.92	-0.000158	-0.000202	-0.000403	-0.000536	-0.000649	-0.0007			-7.96	0	-0.000106	0.0001	0.000439	0.00035	0.00038			-7.96	0.008065	0.012262	0.015892	0.017816	0.023323	0.031889			-7.96	0.000224	0.000291	0.000386	0.000449
-7.86	0.001186	0.001366	0.001561	0.001649	0.001919	0.002192			-7.82	-0.000154	-0.00025	-0.000275	-0.000397	-0.000504	-0.000549			-7.82	-0.000136	-0.000176	-0.000353	-0.000464	-0.000566	-0.00061			-7.86	0	-0.000107	0.0001	0.000438	0.000348	0.000383			-7.86	0.008247	0.01261	0.016431	0.018242	0.024015	0.03285			-7.86	0.000222	0.000291	0.000388	0.000446
-7.76	0.001195	0.001376	0.001573	0.001661	0.001933	0.002208			-7.72	-0.000154	-0.000251	-0.000273	-0.000399	-0.000502	-0.000553			-7.72	-0.000213	-0.000274	-0.000547	-0.000728	-0.000879	-0.000958			-7.76	0	-0.000195	0.0001	0.000439	0.00035	9.6e-05			-7.76	0.008132	0.01243	0.016099	0.018079	0.023599	0.032598			-7.76	0.000222	0.000291	0.000386	0.000449
-7.66	0.001191	0.001372	0.001568	0.001655	0.001926	0.002201			-7.62	-0.000154	-0.000251	-0.000273	-0.0004	-0.000505	-0.000551			-7.62	-0.000233	-0.0003	-0.000597	-0.000798	-0.000967	-0.001045			-7.66	0	-0.000196	0.0001	0.000439	0.00035	9.6e-05			-7.66	0.009112	0.013912	0.017982	0.020267	0.026536	0.036349			-7.66	0.000223	0.000291	0.000385	0.00045
-7.56	0.001193	0.001374	0.00157	0.001659	0.00193	0.002205			-7.52	-7.7e-05	-0.000125	-0.000138	-0.0002	-0.000252	-0.000277			-7.52	-0.000233	-0.0003	-0.000602	-0.000796	-0.000965	-0.001047			-7.56	0	-0.000196	0.0001	0.000441	0.000349	9.5e-05			-7.56	0.01056	0.016117	0.021009	0.023421	0.030685	0.04222			-7.56	0.000223	0.000291	0.000388	0.000448
-7.46	0.001197	0.001378	0.001575	0.001663	0.001935	0.002211			-7.42	-5.9e-05	-9.6e-05	-0.000106	-0.000153	-0.000194	-0.000213			-7.42	-0.00033	-0.000424	-0.000851	-0.001124	-0.001368	-0.001484			-7.46	-7.3e-05	-0.000283	0.0001	0.00044	0.000348	9.6e-05			-7.46	0.011535	0.017598	0.022911	0.025531	0.033574	0.046199			-7.46	0.000223	0.000291	0.000388	0.000448
-7.36	0.001197	0.001378	0.001575	0.001663	0.001935	0.002211			-7.32	-5.9e-05	-9.6e-05	-0.000105	-0.000154	-0.000194	-0.000213			-7.32	-0.000253	-0.000326	-0.00065	-0.000865	-0.001049	-0.00114			-7.36	-7.3e-05	-0.000196	0.0001	0.000441	0.000347	-0.000143			-7.36	0.012973	0.019791	0.025643	0.0288	0.037714	0.051995			-7.36	0.000223	0.000291	0.000386	0.000449
-7.26	0.001193	0.001374	0.00157	0.001659	0.00193	0.002205			-7.22	5.4e-05	8.6e-05	9.5e-05	0.000138	0.000175	0.000191			-7.22	-0.000299	-0.000381	-0.000768	-0.001015	-0.001235	-0.001336			-7.26	-7.3e-05	-0.000283	0.0001	0.000439	0.000349	9.5e-05			-7.26	0.013038	0.019737	0.025798	0.028753	0.037811	0.051859			-7.26	0.000224	0.00029	0.000388	0.000448
-7.16	0.001187	0.001367	0.001563	0.00165	0.00192	0.002194			-7.12	8.3e-05	0.000134	0.000147	0.000215	0.000271	0.000296			-7.12	-0.000299	-0.00038	-0.000762	-0.001013	-0.001231	-0.001329			-7.16	-7.3e-05	-0.000285	0.000101	0.000438	0.00035	-0.000142			-7.16	0.014482	0.021855	0.028467	0.031914	0.041886	0.057369			-7.16	0.000224	0.000289	0.000385	0.000447
-7.06	0.001193	0.001374	0.00157	0.001658	0.001929	0.002204			-7.02	-3e-05	-4.8e-05	-5.3e-05	-7.7e-05	-9.7e-05	-0.000106			-7.02	-0.000299	-0.000381	-0.000763	-0.001012	-0.001237	-0.001336			-7.06	-7.3e-05	-0.000284	0.0001	0.000439	0.00035	-0.000142			-7.06	0.015111	0.022861	0.029675	0.033201	0.043865	0.060049			-7.06	0.000224	0.00029	0.000385	0.000447
-6.96	0.001187	0.001367	0.001563	0.00165	0.00192	0.002194			-6.92	-0.000201	-0.000326	-0.000357	-0.000522	-0.00066	-0.000719			-6.92	-0.000297	-0.00038	-0.000764	-0.001015	-0.001234	-0.00133			-6.96	-0.000135	-0.000283	0.000101	0.000439	0.000349	-0.000143			-6.96	0.016192	0.024632	0.032102	0.035987	0.047257	0.064571			-6.96	0.000222	0.000289	0.000386	0.000448
-6.86	0.001187	0.001367	0.001563	0.00165	0.00192	0.002194			-6.82	-0.000202	-0.000327	-0.000357	-0.00052	-0.00066	-0.000719			-6.82	-0.000297	-0.000382	-0.000763	-0.001011	-0.001233	-0.001329			-6.86	-0.000135	-0.000374	0.0001	0.000438	0.00035	-0.000143			-6.86	0.016808	0.025641	0.033256	0.037163	0.048995	0.066965			-6.86	0.000222	0.00029	0.000385	0.000446
-6.76	0.001195	0.001376	0.001573	0.001661	0.001933	0.002208			-6.72	-0.000203	-0.000328	-0.000358	-0.000524	-0.000659	-0.000724			-6.72	-0.000299	-0.000383	-0.000766	-0.001018	-0.001232	-0.001338			-6.76	-0.000134	-0.000372	0.000202	0.000442	0.000349	-0.000142			-6.76	0.016422	0.024996	0.032438	0.036372	0.047546	0.065467			-6.76	0.000224	0.000291	0.000387	0.00045
-6.66	0.00119	0.00137	0.001566	0.001654	0.001925	0.002199			-6.62	-0.000203	-0.000327	-0.000358	-0.00052	-0.00066	-0.000721			-6.62	-0.000299	-0.000382	-0.000765	-0.001011	-0.001233	-0.001332			-6.66	-0.000195	-0.000374	0.000201	0.000441	0.000349	-0.000142			-6.66	0.016422	0.024934	0.03237	0.036119	0.047601	0.0652			-6.66	0.000224	0.000291	0.000386	0.000446
-6.56	0.001194	0.001375	0.001571	0.001659	0.001931	0.002206			-6.52	-0.000202	-0.000326	-0.000358	-0.000521	-0.000657	-0.000723			-6.52	-0.000298	-0.00038	-0.000765	-0.001013	-0.001229	-0.001337			-6.56	-0.000196	-0.000372	0.000201	0.00044	0.00035	-0.000384			-6.56	0.01818	0.027525	0.035957	0.040193	0.052665	0.072644			-6.56	0.000223	0.000289	0.000386	0.000447
-6.46	0.001196	0.001377	0.001573	0.001662	0.001933	0.002209			-6.42	-0.000202	-0.000328	-0.000357	-0.000522	-0.000661	-0.000724			-6.42	-0.000298	-0.000382	-0.000763	-0.001015	-0.001235	-0.001338			-6.46	-0.000196	-0.000374	0.000201	0.00044	0.000348	-0.000382			-6.46	0.018398	0.02808	0.03636	0.040816	0.053658	0.073692			-6.46	0.000223	0.000291	0.000386	0.000448
-6.36	0.001193	0.001374	0.00157	0.001659	0.00193	0.002205			-6.32	-0.000202	-0.000326	-0.000357	-0.000521	-0.000657	-0.000723			-6.32	-0.000298	-0.000381	-0.000764	-0.001013	-0.001228	-0.001336			-6.36	-0.000256	-0.000461	0.000201	0.000439	0.000349	-0.000383			-6.36	0.019242	0.029265	0.03808	0.042605	0.055767	0.076942			-6.36	0.000223	0.00029	0.000386	0.000447
-6.26	0.00119	0.00137	0.001565	0.001653	0.001924	0.002198			-6.22	-0.000202	-0.000328	-0.000358	-0.000523	-0.00066	-0.00072			-6.22	-0.000298	-0.000383	-0.000764	-0.001016	-0.001233	-0.001332			-6.26	-0.000258	-0.00046	0.000201	0.000438	0.00035	-0.000382			-6.26	0.019268	0.029392	0.038088	0.042716	0.056028	0.076714			-6.26	0.000223	0.000291	0.000386	0.000448
-6.16	0.001192	0.001373	0.001569	0.001657	0.001928	0.002203			-6.12	-0.000298	-0.000482	-0.000525	-0.000766	-0.000972	-0.001062			-6.12	-0.000222	-0.000285	-0.000567	-0.000753	-0.000918	-0.000992			-6.16	-0.000257	-0.00046	0.000202	0.00044	0.000349	-0.000382			-6.16	0.020143	0.030683	0.039667	0.044487	0.058546	0.08026			-6.16	0.000223	0.000291	0.000385	0.000447
-6.06	0.00119	0.00137	0.001565	0.001653	0.001924	0.002198			-6.02	-0.000298	-0.00048	-0.000528	-0.000764	-0.000968	-0.001059			-6.02	-0.000202	-0.000257	-0.000518	-0.000683	-0.000831	-0.0009			-6.06	-0.000257	-0.000462	0.000302	0.000441	0.000348	-0.000384			-6.06	0.01944	0.029409	0.03847	0.042757	0.056203	0.07719			-6.06	0.000224	0.000289	0.000388	0.000446
-5.96	0.001189	0.001369	0.001564	0.001652	0.001922	0.002196			-5.92	-0.000184	-0.000298	-0.000326	-0.000474	-0.000603	-0.000656			-5.92	-0.000297	-0.000382	-0.000764	-0.00101	-0.001236	-0.001331			-5.96	-0.000257	-0.000461	0.000302	0.000438	0.00035	-0.000383			-5.96	0.020187	0.030796	0.039974	0.044613	0.058988	0.080482			-5.96	0.000222	0.00029	0.000386	0.000446
-5.86	0.001619	0.001864	0.00213	0.00225	0.002618	0.002991			-5.82	-0.000155	-0.00025	-0.000273	-0.000397	-0.000504	-0.000554			-5.82	-0.000299	-0.000382	-0.000764	-0.00101	-0.001232	-0.001338			-5.86	-0.000257	-0.000373	0.000303	0.000594	0.000349	-0.000618			-5.86	0.02179	0.033004	0.042847	0.047783	0.062961	0.086746			-5.86	0.000224	0.00029	0.000386	0.000446
-5.76	0.001612	0.001857	0.002122	0.002241	0.002607	0.002979			-5.72	-0.000155	-0.00025	-0.000275	-0.0004	-0.000505	-0.000551			-5.72	-0.000364	-0.000464	-0.000934	-0.001237	-0.001502	-0.001621			-5.76	-0.000317	-0.000371	0.000302	0.000592	0.00035	-0.000618			-5.76	0.022753	0.034455	0.044997	0.050253	0.065964	0.090258			-5.76	0.000224	0.00029	0.000388	0.000449
-5.66	0.001619	0.001865	0.002131	0.00225	0.002619	0.002992			-5.62	-0.000296	-0.00048	-0.000528	-0.000769	-0.000968	-0.001065			-5.62	-0.000309	-0.000397	-0.000798	-0.001058	-0.00128	-0.001393			-5.66	-0.000319	-0.000461	0.000302	0.000597	0.00035	-0.000621			-5.66	0.023053	0.03514	0.04587	0.051339	0.067091	0.092564			-5.66	0.000222	0.00029	0.000387	0.000449
-5.56	0.001614	0.001859	0.002125	0.002244	0.002611	0.002983			-5.52	-0.000296	-0.000482	-0.000526	-0.000764	-0.000973	-0.001062			-5.52	-0.002972	-0.003825	-0.00764	-0.010102	-0.012367	-0.013349			-5.56	-0.000316	-0.000461	0.000301	0.000594	0.000348	-0.000618			-5.56	0.02163	0.033052	0.04285	0.0478	0.063224	0.086525			-5.56	0.000222	0.000291	0.000386	0.000446
-5.46	0.001619	0.001865	0.002131	0.00225	0.002619	0.002992			-5.42	-0.00028	-0.000453	-0.000494	-0.000719	-0.00091	-0.001001			-5.42	-0.002992	-0.003828	-0.007645	-0.010115	-0.012306	-0.013386			-5.46	-0.00038	-0.000461	0.000301	0.000593	0.000348	-0.00062			-5.46	0.022743	0.034554	0.044791	0.049993	0.065718	0.090633			-5.46	0.000224	0.000291	0.000386	0.000446
-5.36	0.001609	0.001853	0.002117	0.002236	0.002602	0.002973			-5.32	-0.000249	-0.000404	-0.000444	-0.000641	-0.000812	-0.000888			-5.32	-0.002973	-0.003817	-0.007674	-0.010096	-0.012291	-0.0133			-5.36	-0.00038	-0.000461	0.000202	0.000594	0.000154	-0.000621			-5.36	0.024048	0.036654	0.047838	0.05309	0.069836	0.095816			-5.36	9.9e-05	0.000129	0.000172	0.000198
-5.26	0.001611	0.001855	0.00212	0.002239	0.002606	0.002977			-5.22	-0.000249	-0.000403	-0.000442	-0.000642	-0.000816	-0.00089			-5.22	-0.00317	-0.004069	-0.008158	-0.010785	-0.01318	-0.014218			-5.26	-0.00038	-0.000461	0.000201	0.000595	0.000155	-0.000621			-5.26	0.024979	0.03807	0.049546	0.055257	0.072965	0.099792			-5.26	9.8e-05	0.000128	0.000171	0.000198
-5.16	0.001612	0.001857	0.002122	0.002241	0.002607	0.002979			-5.12	-0.000249	-0.000405	-0.000441	-0.000646	-0.000811	-0.000891			-5.12	-0.002973	-0.003829	-0.007623	-0.010168	-0.012272	-0.013329			-5.16	-0.000378	-0.000462	0.000301	0.000595	0.000154	-0.000622			-5.16	0.024043	0.036767	0.047514	0.05347	0.069731	0.096023			-5.16	9.9e-05	0.000129	0.000171	0.000199
-5.06	0.001617	0.001862	0.002127	0.002247	0.002614	0.002987			-5.02	-0.000172	-0.000278	-0.000307	-0.000443	-0.000562	-0.000617			-5.02	-0.002453	-0.003136	-0.006334	-0.008327	-0.010155	-0.011017			-5.06	-0.000379	-0.000462	0.000302	0.000596	0.000156	-0.000621			-5.06	0.025513	0.038725	0.050778	0.056316	0.074206	0.102071			-5.06	9.9e-05	0.000128	0.000172	0.000198
-4.96	0.001618	0.001863	0.00213	0.002249	0.002617	0.00299			-4.92	-0.000298	-0.000482	-0.000525	-0.00077	-0.000967	-0.001064			-4.92	-0.003835	-0.004911	-0.009787	-0.013063	-0.015783	-0.017177			-4.96	-0.000379	-0.000463	0.000403	0.000593	0.000155	-0.000618			-4.96	0.025612	0.038948	0.050375	0.056725	0.074054	0.102185			-4.96	9.9e-05	0.000129	0.000171	0.000199
-4.86	0.00161	0.001853	0.002118	0.002237	0.002603	0.002974			-4.82	-0.000296	-0.000479	-0.000527	-0.000769	-0.000973	-0.001058			-4.82	-0.003934	-0.005031	-0.010151	-0.013468	-0.01638	-0.017621			-4.86	-0.000379	-0.000463	0.000401	0.000596	0.00035	-0.000621			-4.86	0.026438	0.040145	0.052571	0.058844	0.077325	0.10547			-4.86	0.000222	0.000289	0.000387	0.000449
-4.76	0.001612	0.001857	0.002122	0.002241	0.002607	0.002979			-4.72	-0.000296	-0.000483	-0.000529	-0.000769	-0.000972	-0.00106			-4.72	-0.00297	-0.003832	-0.007688	-0.010163	-0.012359	-0.01333			-4.76	-0.000379	-0.00046	0.000403	0.000595	0.000349	-0.00086			-4.76	0.026432	0.040487	0.052727	0.058805	0.077269	0.10566			-4.76	0.000222	0.000291	0.000388	0.000449
-4.66	0.001967	0.002265	0.002589	0.002734	0.003181	0.003635			-4.62	-0.000297	-0.000479	-0.000526	-0.000766	-0.00097	-0.001063			-4.62	-0.002979	-0.003801	-0.007651	-0.010133	-0.012324	-0.013365			-4.66	-0.000378	-0.000461	0.000401	0.000722	0.000349	-0.00086			-4.66	0.027961	0.042364	0.055346	0.061834	0.081262	0.11173			-4.66	0.000223	0.000289	0.000387	0.000447
-4.56	0.001971	0.00227	0.002594	0.002739	0.003188	0.003642			-4.52	-0.000439	-0.000709	-0.000781	-0.001133	-0.00143	-0.001576			-4.52	-0.002973	-0.003801	-0.007669	-0.010123	-0.012281	-0.013391			-4.56	-0.000378	-0.000462	0.000404	0.000722	0.000154	-0.000857			-4.56	0.027423	0.041628	0.054517	0.060707	0.079579	0.110006			-4.56	9.9e-05	0.000128	0.000172	0.000198
-4.46	0.001959	0.002256	0.002578	0.002723	0.003168	0.00362			-4.42	-0.00044	-0.000709	-0.000779	-0.001137	-0.001438	-0.001567			-4.42	-0.003745	-0.00478	-0.009619	-0.012771	-0.015519	-0.016727			-4.46	-0.000379	-0.000548	0.000401	0.000722	0.000347	-0.000858			-4.46	0.028092	0.042571	0.055602	0.062276	0.081772	0.111746			-4.46	0.000223	0.000289	0.000387	0.000449
-4.36	0.001963	0.00226	0.002583	0.002728	0.003174	0.003627			-4.32	-0.000535	-0.000867	-0.000947	-0.001379	-0.001742	-0.001909			-4.32	-0.00318	-0.004082	-0.008163	-0.010815	-0.013135	-0.014236			-4.36	-0.00038	-0.000463	0.000402	0.000727	0.000347	-0.00086			-4.36	0.030369	0.046288	0.060087	0.067157	0.088131	0.121105			-4.36	0.000223	0.000291	0.000386	0.000447
-4.26	0.001955	0.002251	0.002573	0.002717	0.003161	0.003612			-4.22	-0.000535	-0.000866	-0.000945	-0.001383	-0.001739	-0.001901			-4.22	-0.00298	-0.00382	-0.007633	-0.010162	-0.012275	-0.013278			-4.26	-0.00038	-0.000462	0.0004	0.000721	0.00035	-0.000863			-4.26	0.029419	0.044776	0.058076	0.065223	0.085124	0.116753			-4.26	0.000223	0.00029	0.000386	0.000449
-4.16	0.001968	0.002267	0.00259	0.002736	0.003183	0.003637			-4.12	-0.000533	-0.000862	-0.000946	-0.001376	-0.001743	-0.001914			-4.12	-0.00297	-0.003802	-0.007635	-0.010112	-0.012308	-0.013372			-4.16	-0.000441	-0.000551	0.000401	0.000725	0.000349	-0.001096			-4.16	0.030284	0.046025	0.06	0.067035	0.088164	0.121438			-4.16	0.000222	0.000289	0.000386	0.000446
-4.06	0.001965	0.002263	0.002586	0.002731	0.003178	0.003631			-4.02	-0.000679	-0.001099	-0.001199	-0.001745	-0.002219	-0.00242			-4.02	-0.002463	-0.003154	-0.0063	-0.008343	-0.010198	-0.011003			-4.06	-0.000501	-0.000551	0.000403	0.000726	0.00035	-0.0011			-4.06	0.03047	0.046318	0.060062	0.067093	0.088615	0.121225			-4.06	0.000224	0.000291	0.000386	0.000447
-3.96	0.001955	0.002252	0.002573	0.002718	0.003162	0.003613			-3.92	-0.000534	-0.000869	-0.000951	-0.001375	-0.00174	-0.001902			-3.92	-0.002332	-0.003004	-0.006015	-0.007917	-0.00963	-0.010411			-3.96	-0.000577	-0.000641	0.000301	0.000722	0.000155	-0.001098			-3.96	0.031783	0.048612	0.063188	0.070164	0.09221	0.126394			-3.96	9.9e-05	0.000129	0.000172	0.000198
-3.86	0.002316	0.002667	0.003048	0.003218	0.003745	0.004279			-3.82	-0.000678	-0.001098	-0.001198	-0.00175	-0.002207	-0.002422			-3.82	-0.002861	-0.003667	-0.007328	-0.009739	-0.011804	-0.012812			-3.86	-0.000575	-0.000639	0.000301	0.000851	0.000155	-0.001092			-3.86	0.032823	0.049957	0.064788	0.072639	0.095137	0.130914			-3.86	9.9e-05	0.000129	0.000171	0.000199
-3.76	0.002305	0.002654	0.003033	0.003203	0.003727	0.004258			-3.72	-0.000772	-0.001253	-0.001366	-0.001994	-0.002517	-0.002747			-3.72	-0.003945	-0.005065	-0.010111	-0.013431	-0.016293	-0.017595			-3.76	-0.000576	-0.000641	0.000301	0.000857	-3.8e-05	-0.001333			-3.76	0.03279	0.049981	0.064765	0.072581	0.095134	0.130254			-3.76	-2.5e-05	-3.2e-05	-4.2e-05	-4.9e-05
-3.66	0.002317	0.002668	0.003049	0.00322	0.003747	0.004281			-3.62	-0.000771	-0.001251	-0.001364	-0.002	-0.002519	-0.002763			-3.62	-0.003938	-0.005057	-0.010097	-0.013471	-0.016306	-0.017691			-3.66	-0.000576	-0.000747	0.000301	0.000856	-3.8e-05	-0.001343			-3.66	0.032732	0.049909	0.064677	0.072796	0.095215	0.13097			-3.66	-2.4e-05	-3.2e-05	-4.2e-05	-4.9e-05
-3.56	0.001966	0.002263	0.002587	0.002732	0.003179	0.003632			-3.52	-0.00077	-0.001253	-0.001367	-0.001998	-0.002528	-0.002762			-3.52	-0.004576	-0.005892	-0.011774	-0.015657	-0.019034	-0.020574			-3.56	-0.000573	-0.000744	0.000302	0.000724	-3.8e-05	-0.001333			-3.56	0.033178	0.050725	0.065793	0.073807	0.096946	0.132865			-3.56	-2.4e-05	-3.2e-05	-4.2e-05	-4.9e-05
-3.46	0.001959	0.002256	0.002578	0.002723	0.003168	0.00362			-3.42	-0.000662	-0.001063	-0.001172	-0.001701	-0.002146	-0.00235			-3.42	-0.004607	-0.005853	-0.011822	-0.015609	-0.01892	-0.020502			-3.46	-0.000572	-0.000744	0.000201	0.000722	-3.8e-05	-0.001343			-3.46	0.033522	0.050567	0.066294	0.073844	0.096715	0.132876			-3.46	-2.5e-05	-3.2e-05	-4.3e-05	-4.9e-05
-3.36	0.001615	0.00186	0.002125	0.002244	0.002612	0.002984			-3.32	-0.00063	-0.00102	-0.001121	-0.00162	-0.002059	-0.002251			-3.32	-0.004591	-0.005882	-0.011841	-0.01557	-0.019015	-0.020566			-3.36	-0.000573	-0.000743	0.000202	0.000594	-3.8e-05	-0.001335			-3.36	0.035098	0.053395	0.069769	0.077394	0.102127	0.140043			-3.36	-2.5e-05	-3.2e-05	-4.3e-05	-4.9e-05
-3.26	0.001196	0.001377	0.001573	0.001662	0.001933	0.002209			-3.22	-0.000554	-0.000896	-0.000978	-0.001425	-0.001807	-0.00198			-3.22	-0.005363	-0.006868	-0.013741	-0.018206	-0.022192	-0.02405			-3.26	-0.000635	-0.000747	0.0001	0.00044	-3.8e-05	-0.001575			-3.26	0.034299	0.052153	0.067727	0.075698	0.0997	0.136988			-3.26	-2.5e-05	-3.2e-05	-4.2e-05	-4.9e-05
-3.16	0.001186	0.001366	0.001561	0.001649	0.001919	0.002192			-3.12	-0.000612	-0.000993	-0.001081	-0.001576	-0.00199	-0.002176			-3.12	-0.006517	-0.008376	-0.016689	-0.022146	-0.026876	-0.029078			-3.16	-0.000634	-0.000744	0.0001	0.000442	-3.8e-05	-0.001577			-3.16	0.035665	0.054424	0.070388	0.078796	0.103325	0.141732			-3.16	-2.4e-05	-3.2e-05	-4.2e-05	-4.9e-05
-3.06	0.001194	0.001375	0.001571	0.001659	0.001931	0.002206			-3.02	-0.000889	-0.001432	-0.001569	-0.002291	-0.002888	-0.003167			-3.02	-0.008169	-0.010412	-0.020894	-0.027752	-0.033613	-0.036476			-3.06	-0.000695	-0.000746	0.0001	0.000438	-3.8e-05	-0.001581			-3.06	0.035851	0.054256	0.070672	0.079189	0.103633	0.142589			-3.06	-2.5e-05	-3.2e-05	-4.3e-05	-4.9e-05
-2.96	0.001186	0.001366	0.001561	0.001649	0.001919	0.002192			-2.92	-0.000918	-0.001477	-0.001628	-0.002361	-0.002975	-0.003253			-2.92	-0.010738	-0.013677	-0.027617	-0.036435	-0.044125	-0.047735			-2.96	-0.000758	-0.000747	0.0001	0.000441	-3.8e-05	-0.001578			-2.96	0.037122	0.056138	0.073578	0.08189	0.107159	0.14698			-2.96	-2.5e-05	-3.2e-05	-4.3e-05	-4.9e-05
-2.86	0.001189	0.001369	0.001564	0.001652	0.001922	0.002196			-2.82	-0.001009	-0.001635	-0.001798	-0.002597	-0.003296	-0.003597			-2.82	-0.01295	-0.016609	-0.03344	-0.043957	-0.053612	-0.057881			-2.86	-0.00076	-0.000745	0.0001	0.000439	-3.8e-05	-0.001576			-2.86	0.038672	0.05889	0.076958	0.085343	0.112468	0.153949			-2.86	-2.4e-05	-3.2e-05	-4.3e-05	-4.9e-05
-2.76	0.001193	0.001374	0.00157	0.001658	0.001929	0.002204			-2.72	-0.001233	-0.001985	-0.002185	-0.003187	-0.004021	-0.004397			-2.72	-0.015582	-0.019852	-0.040007	-0.053095	-0.064385	-0.069657			-2.76	-0.000759	-0.000836	0.0001	0.000438	-3.8e-05	-0.001577			-2.76	0.038212	0.057802	0.075611	0.084654	0.110919	0.152146			-2.76	-2.5e-05	-3.2e-05	-4.3e-05	-4.9e-05
-2.66	0.001195	0.001375	0.001572	0.00166	0.001932	0.002207			-2.62	-0.001483	-0.002395	-0.002639	-0.003841	-0.004862	-0.005319			-2.62	-0.018734	-0.023941	-0.048304	-0.063976	-0.077812	-0.08422			-2.66	-0.000816	-0.000837	-2e-05	0.000441	-3.8e-05	-0.001571			-2.66	0.038296	0.058107	0.076096	0.085025	0.111739	0.153337			-2.66	-2.4e-05	-3.2e-05	-4.3e-05	-4.9e-05
-2.56	0.001196	0.001377	0.001573	0.001662	0.001933	0.002209			-2.52	-0.002084	-0.003363	-0.003689	-0.005339	-0.006759	-0.00743			-2.52	-0.02047	-0.026151	-0.05253	-0.069158	-0.084152	-0.091521			-2.56	-0.000819	-0.000833	-2e-05	0.00044	-3.8e-05	-0.00157			-2.56	0.036957	0.056058	0.073089	0.081178	0.106729	0.147169			-2.56	-2.5e-05	-3.2e-05	-4.3e-05	-4.9e-05
-2.46	0.001195	0.001376	0.001573	0.001661	0.001933	0.002208			-2.42	-0.002955	-0.004768	-0.005224	-0.007661	-0.009618	-0.010599			-2.42	-0.022915	-0.029267	-0.058722	-0.078346	-0.094527	-0.103058			-2.46	-0.000756	-0.000836	0.0001	0.000438	-3.8e-05	-0.001573			-2.46	0.038657	0.058621	0.076344	0.085929	0.112024	0.154849			-2.46	-2.4e-05	-3.2e-05	-4.2e-05	-4.9e-05
-2.36	0.001192	0.001373	0.001569	0.001657	0.001928	0.002203			-2.32	-0.003584	-0.005783	-0.006362	-0.009268	-0.01164	-0.012778			-2.32	-0.025132	-0.032092	-0.064659	-0.085697	-0.103439	-0.112343			-2.36	-0.000817	-0.000838	0.0001	0.000441	-3.8e-05	-0.001572			-2.36	0.038913	0.058997	0.077153	0.086265	0.112508	0.154924			-2.36	-2.5e-05	-3.2e-05	-4.3e-05	-4.9e-05
-2.26	0.001607	0.001851	0.002115	0.002234	0.002599	0.00297			-2.22	-0.004638	-0.007461	-0.008161	-0.011971	-0.015074	-0.016445			-2.22	-0.028637	-0.03646	-0.073037	-0.097468	-0.117953	-0.127316			-2.26	-0.000815	-0.000836	0.0001	0.000593	-3.8e-05	-0.001571			-2.26	0.036899	0.055779	0.072526	0.08165	0.106766	0.14611			-2.26	-2.5e-05	-3.2e-05	-4.2e-05	-4.9e-05
-2.16	0.001616	0.001861	0.002127	0.002246	0.002613	0.002986			-2.12	-0.005345	-0.008623	-0.00946	-0.013795	-0.017443	-0.019087			-2.12	-0.030407	-0.038827	-0.078004	-0.103488	-0.125757	-0.136148			-2.16	-0.000816	-0.000833	0.0001	0.000596	-3.8e-05	-0.001334			-2.16	0.038053	0.057693	0.075232	0.084201	0.110558	0.151755			-2.16	-2.5e-05	-3.2e-05	-4.3e-05	-4.9e-05
-2.06	0.001616	0.001861	0.002127	0.002246	0.002613	0.002986			-2.02	-0.006361	-0.010276	-0.0112	-0.016341	-0.020603	-0.022653			-2.02	-0.033393	-0.042702	-0.085221	-0.113128	-0.137078	-0.149118			-2.06	-0.00082	-0.000749	0.0001	0.000594	-3.8e-05	-0.001339			-2.06	0.038389	0.058286	0.075504	0.084554	0.110704	0.152685			-2.06	-2.5e-05	-3.2e-05	-4.2e-05	-4.9e-05
-1.96	0.001619	0.001864	0.00213	0.00225	0.002618	0.002991			-1.92	-0.006987	-0.011252	-0.012379	-0.017995	-0.022656	-0.024971			-1.92	-0.03862	-0.049231	-0.099178	-0.131171	-0.158715	-0.173075			-1.96	-0.000818	-0.000746	-2e-05	0.000592	-3.8e-05	-0.00134			-1.96	0.040136	0.060747	0.079432	0.088627	0.115871	0.160201			-1.96	-2.5e-05	-3.2e-05	-4.3e-05	-4.9e-05
-1.86	0.001617	0.001862	0.002127	0.002247	0.002614	0.002987			-1.82	-0.007364	-0.011906	-0.013058	-0.018907	-0.024044	-0.0263			-1.82	-0.044284	-0.056672	-0.113824	-0.149941	-0.183257	-0.198323			-1.86	-0.000876	-0.000743	-2e-05	0.000592	-3.8e-05	-0.001102			-1.86	0.037692	0.057271	0.074662	0.082973	0.109573	0.150345			-1.86	-2.5e-05	-3.2e-05	-4.3e-05	-4.9e-05
-1.76	0.001188	0.001368	0.001563	0.001651	0.001921	0.002195			-1.72	-0.008227	-0.013222	-0.014543	-0.021122	-0.026705	-0.029148			-1.72	-0.048299	-0.061438	-0.123743	-0.163518	-0.198688	-0.214561			-1.76	-0.000881	-0.000837	-0.000121	0.000441	0.000155	-0.001337			-1.76	0.036835	0.055632	0.072729	0.081077	0.106447	0.145741			-1.76	9.9e-05	0.000128	0.000172	0.000198
-1.66	0.000838	0.000965	0.001103	0.001165	0.001356	0.001549			-1.62	-0.009081	-0.014751	-0.016139	-0.023455	-0.029716	-0.032334			-1.62	-0.054571	-0.070162	-0.140565	-0.185858	-0.226306	-0.243629			-1.66	-0.000943	-0.000923	-0.00012	0.000311	-3.8e-05	-0.001098			-1.66	0.037583	0.057371	0.074605	0.083218	0.109487	0.14944			-1.66	-2.4e-05	-3.2e-05	-4.3e-05	-4.9e-05
-1.56	0.000838	0.000965	0.001103	0.001164	0.001355	0.001548			-1.52	-0.009522	-0.015325	-0.016792	-0.024586	-0.030914	-0.033785			-1.52	-0.056122	-0.071491	-0.143455	-0.191083	-0.230914	-0.249678			-1.56	-0.000943	-0.001014	-0.000121	0.000311	0.000155	-0.001853			-1.56	0.03916	0.059228	0.077141	0.086684	0.113187	0.155167			-1.56	9.9e-05	0.000128	0.000171	0.000199
-1.46	0.000492	0.000566	0.000647	0.000684	0.000796	0.000909			-1.42	-0.009698	-0.015687	-0.017185	-0.025042	-0.031594	-0.034586			-1.42	-0.058807	-0.075293	-0.15105	-0.200248	-0.242813	-0.262979			-1.46	-0.000938	-0.001008	-0.000221	0.00018	0.000155	-0.003802			-1.46	0.039147	0.059511	0.077493	0.086667	0.11355	0.155923			-1.46	9.9e-05	0.000129	0.000172	0.000199
-1.36	-0.000212	-0.000244	-0.000278	-0.000294	-0.000342	-0.000391			-1.32	-0.010123	-0.016295	-0.017922	-0.026035	-0.032885	-0.036186			-1.32	-0.058911	-0.075057	-0.151164	-0.199789	-0.242536	-0.264038			-1.36	-0.001002	-0.001101	-0.000322	-7.7e-05	0.000155	-0.005493			-1.36	0.03962	0.059935	0.07835	0.087359	0.114588	0.158162			-1.36	9.9e-05	0.000128	0.000171	0.000198
-1.26	-0.000908	-0.001046	-0.001195	-0.001262	-0.001469	-0.001678			-1.22	-0.009214	-0.014978	-0.016333	-0.023868	-0.030243	-0.032864			-1.22	-0.047845	-0.06156	-0.122929	-0.163431	-0.199024	-0.213973			-1.26	-0.001197	-0.001186	-0.000523	-0.000336	0.000154	-0.00721			-1.26	0.040316	0.06159	0.07983	0.089534	0.117812	0.160589			-1.26	9.9e-05	0.000129	0.000171	0.000199
-1.16	-0.002387	-0.002749	-0.003142	-0.003318	-0.003861	-0.004411			-1.12	-0.006252	-0.010141	-0.011128	-0.016201	-0.020521	-0.022426			-1.12	-0.033535	-0.043054	-0.086511	-0.114593	-0.139495	-0.150827			-1.16	-0.001379	-0.001364	-0.000827	-0.00088	-3.8e-05	-0.009432			-1.16	0.029304	0.044671	0.058261	0.065104	0.085632	0.11739			-1.16	-2.4e-05	-3.2e-05	-4.3e-05	-4.9e-05
-1.06	-0.003079	-0.003545	-0.004051	-0.004278	-0.004978	-0.005688			-1.02	-0.001553	-0.002518	-0.002753	-0.004007	-0.005077	-0.005526			-1.02	-0.014993	-0.019248	-0.038527	-0.05102	-0.062138	-0.066904			-1.06	-0.001322	-0.001645	-0.001143	-0.001138	-0.000658	-0.010629			-1.06	0.019167	0.029215	0.037957	0.042405	0.055803	0.076177			-1.06	-0.000422	-0.00055	-0.000732	-0.000847
-0.959999	-0.003079	-0.003545	-0.004051	-0.004278	-0.004978	-0.005688			-0.919998	0.002938	0.004766	0.005233	0.007579	0.009607	0.0105			-0.919998	0.00626	0.008039	0.016161	0.021298	0.025945	0.028055			-0.959999	-0.001378	-0.001654	-0.001251	-0.001142	-0.000851	-0.011806			-0.959999	0.013363	0.020375	0.026588	0.029559	0.038907	0.053341			-0.959999	-0.000544	-0.000709	-0.000948	-0.001091
-0.860001	-0.003449	-0.003971	-0.004538	-0.004793	-0.005577	-0.006372			-0.819996	0.005434	0.008727	0.00958	0.013961	0.017665	0.019381			-0.819996	0.028485	0.036204	0.072778	0.096493	0.117344	0.127379			-0.860001	-0.001436	-0.001568	-0.001243	-0.001261	-0.000853	-0.013076			-0.860001	0.011594	0.017495	0.022828	0.025534	0.033551	0.046176			-0.860001	-0.000548	-0.000708	-0.000946	-0.001095
-0.759998	-0.003079	-0.003545	-0.004052	-0.004279	-0.004979	-0.005689			-0.719997	0.006094	0.009804	0.01076	0.015602	0.019863	0.021639			-0.719997	0.03761	0.047893	0.096255	0.126984	0.155372	0.167464			-0.759998	-0.001314	-0.00119	-0.001246	-0.00114	-0.000271	-0.013749			-0.759998	0.02206	0.033353	0.04351	0.048423	0.064018	0.087484			-0.759998	-0.000174	-0.000225	-0.0003	-0.000346
-0.66	-0.00345	-0.003972	-0.00454	-0.004794	-0.005579	-0.006374			-0.619995	0.006384	0.010338	0.011317	0.0165	0.020769	0.022904			-0.619995	0.042733	0.054769	0.109788	0.145631	0.176184	0.192226			-0.66	-0.001198	-0.001013	-0.001047	-0.001267	-3.8e-05	-0.012578			-0.66	0.030724	0.046754	0.060832	0.068073	0.088985	0.123094			-0.66	-2.4e-05	-3.2e-05	-4.2e-05	-4.9e-05
-0.560001	-0.00238	-0.00274	-0.003132	-0.003307	-0.003848	-0.004397			-0.519997	0.006673	0.010708	0.01174	0.017106	0.021743	0.023665			-0.519997	0.046705	0.059325	0.119105	0.157886	0.192882	0.207696			-0.560001	-0.000881	-0.000283	-0.000723	-0.000878	0.001544	-0.009126			-0.560001	0.018745	0.02827	0.03684	0.041198	0.054382	0.074244			-0.560001	0.000996	0.001284	0.001714	0.001986
-0.459999	0.002665	0.003069	0.003507	0.003704	0.00431	0.004924			-0.419998	0.006348	0.010235	0.011215	0.016396	0.020771	0.022631			-0.419998	0.042685	0.054474	0.109306	0.145388	0.177017	0.190821			-0.459999	-0.000379	0.000531	0.000504	0.000981	0.003513	-0.007183			-0.459999	0.01687	0.025562	0.033293	0.037357	0.049146	0.06717			-0.459999	0.002257	0.002926	0.003903	0.004535
-0.360001	0.006913	0.00796	0.009097	0.009607	0.011179	0.012773			-0.319996	0.006212	0.010011	0.010992	0.015951	0.020254	0.022034			-0.319996	0.038213	0.048745	0.098007	0.129392	0.157909	0.169958			-0.360001	0.000367	0.000905	0.001331	0.002556	0.005497	-0.003803			-0.360001	0.015919	0.02411	0.031465	0.035045	0.046212	0.063061			-0.360001	0.003527	0.004569	0.006108	0.007045
-0.259998	0.011642	0.013406	0.015321	0.01618	0.018827	0.021511			-0.219997	0.01052	0.017151	0.018677	0.027203	0.034626	0.037704			-0.219997	0.019053	0.024586	0.049028	0.064967	0.079475	0.085621			-0.259998	0.000684	0.002991	0.002251	0.004276	0.007656	-0.001332			-0.259998	0.025572	0.039179	0.050712	0.05669	0.074934	0.102352			-0.259998	0.004888	0.006406	0.008493	0.009832
-0.16	0.016748	0.019285	0.02204	0.023275	0.027084	0.030945			-0.119995	0.030611	0.049368	0.054072	0.078862	0.099818	0.109432			-0.119995	-0.028084	-0.035848	-0.071902	-0.095406	-0.116059	-0.125885			-0.16	0.001618	0.005266	0.00401	0.006147	0.009667	0.002056			-0.16	0.024455	0.037063	0.048252	0.054013	0.070995	0.097633			-0.16	0.006185	0.008018	0.010691	0.012394
-0.0600014	0.021945	0.025269	0.028878	0.030497	0.035487	0.040546			-0.0199966	0.435492	0.705408	0.771223	1.12346	1.43159	1.5538			-0.0199966	0.127132	0.162991	0.326323	0.432478	0.529645	0.56875			-0.0600014	0.002313	0.004513	0.005557	0.008107	0.011879	0.006712			-0.0600014	0.019096	0.029068	0.037775	0.042235	0.055888	0.07609			-0.0600014	0.007563	0.009847	0.013107	0.015177
0.0400009	0.021686	0.02497	0.028537	0.030137	0.035068	0.040067			0.0800018	1.51384	2.45791	2.68052	3.91198	4.94112	5.42403			0.0800018	1.46768	1.88612	3.76674	5.0013	6.07118	6.59367			0.0400009	0.003066	0.003798	0.005654	0.007956	0.013583	0.006704			0.0400009	0.052933	0.080766	0.104694	0.11727	0.153817	0.211803			0.0400009	0.008699	0.011354	0.015075	0.017487
0.139999	0.023118	0.02662	0.030422	0.032128	0.037385	0.042714			0.18	2.67362	4.34572	4.72289	6.91174	8.76369	9.53791			0.18	3.38498	4.35479	8.66679	11.5392	14.0617	15.1412			0.139999	0.003259	0.002991	0.004626	0.008514	0.016928	0.008715			0.139999	0.30973	0.473107	0.611153	0.68646	0.903865	1.23396			0.139999	0.010878	0.014213	0.018805	0.021875
0.240002	0.096	0.11054	0.126328	0.133411	0.155242	0.177372			0.280006	3.29472	5.33646	5.8294	8.50633	10.7541	11.7334			0.280006	3.93651	5.04833	10.0929	13.4054	16.286	17.5714			0.240002	0.006166	0.019197	0.012134	0.035524	0.612271	0.015777			0.240002	0.522422	0.79519	1.03249	1.15635	1.51814	2.07773			0.240002	0.393249	0.512011	0.680919	0.789767
0.34	2.61393	3.00984	3.43974	3.6326	4.22701	4.82958			0.380005	3.04725	4.90409	5.41531	7.8507	9.94301	10.8774			0.380005	3.48511	4.42939	8.99111	11.8349	14.4135	15.6026			0.34	0.147749	0.386984	0.369797	0.961912	4.74825	0.644982			0.34	0.310131	0.46904	0.615627	0.684996	0.900922	1.23631			0.34	3.05009	3.94583	5.30456	6.1125
0.439999	8.4925	9.7788	11.1755	11.8021	13.7333	15.691			0.480003	2.86174	4.60213	5.07448	7.37568	9.33901	10.2064			0.480003	4.08364	5.19214	10.498	13.8774	16.8906	18.2605			0.439999	0.488742	1.05323	1.28155	3.12555	9.2337	5.8966			0.439999	0.523984	0.791883	1.03786	1.1578	1.52237	2.087			0.439999	5.91357	7.64458	10.262	11.8557
0.540001	12.53	14.4278	16.4886	17.413	20.2624	23.1508			0.580002	2.89375	4.68752	5.13476	7.47701	9.43271	10.359			0.580002	3.75483	4.81606	9.66098	12.7992	15.5092	16.8663			0.540001	0.724948	1.45795	1.91228	4.59194	11.5259	12.259			0.540001	0.200809	0.30569	0.398017	0.444831	0.582764	0.802791			0.540001	7.40386	9.64087	12.857	14.881
0.639999	14.4754	16.6679	19.0486	20.1166	23.4083	26.7452			0.68	3.01016	4.88896	5.34242	7.75336	9.85415	10.7411			0.68	3.53926	4.55441	9.10884	12.018	14.6956	15.8358			0.639999	0.835586	1.64979	2.22543	5.32511	12.7986	15.7271			0.639999	1.78475	2.72407	3.53821	3.94114	5.20163	7.11214			0.639999	8.17881	10.6781	14.2057	16.3869
0.740002	15.6808	18.0558	20.6348	21.7917	25.3575	28.9723			0.780006	3.12183	5.08569	5.55152	8.0897	10.1763	11.214			0.780006	4.10227	5.29054	10.5747	14.0196	16.9468	18.4801			0.740002	0.897679	1.76395	2.39813	5.74435	13.5438	17.5243			0.740002	3.2549	4.98302	6.46544	7.23109	9.44602	13.0572			0.740002	8.64903	11.3262	15.0519	17.434
0.84	16.4586	18.9515	21.6583	22.8727	26.6154	30.4095			0.880005	3.24589	5.22286	5.72466	8.34278	10.5824	11.5918			0.880005	4.14521	5.27922	10.5963	14.0493	17.1274	18.5615			0.84	0.943549	1.8323	2.50739	6.01616	14.0536	18.8075			0.84	4.68754	7.08815	9.2346	10.3291	13.6059	18.6949			0.84	9.06083	11.7197	15.6389	18.1155
0.939999	16.9843	19.5568	22.3501	23.6033	27.4655	31.3808			0.980003	3.33985	5.39734	5.90865	8.58953	10.8789	11.875			0.980003	4.10431	5.24981	10.5243	13.9193	16.9431	18.2979			0.939999	0.969072	1.88465	2.59824	6.27614	14.5218	19.5551			0.939999	5.58103	8.47583	11.0289	12.3055	16.1847	22.1608			0.939999	9.34483	12.1395	16.1791	18.6948
1.04	17.4373	20.0784	22.9462	24.2327	28.198	32.2177			1.08	3.3899	5.50299	6.03141	8.75568	11.1438	12.1564			1.08	4.05425	5.2092	10.4553	13.8085	16.8908	18.2296			1.04	0.99443	1.92796	2.66195	6.4382	14.8632	20.1482			1.04	6.28598	9.58955	12.4929	13.9193	18.3972	25.174			1.04	9.48174	12.373	16.5098	19.0501
1.14	17.7729	20.4649	23.3879	24.6992	28.7408	32.8378			1.18	3.48052	5.61579	6.12124	8.949	11.2915	12.3792			1.18	4.06373	5.18969	10.3589	13.7781	16.708	18.1228			1.14	1.01072	1.95445	2.7275	6.55369	15.1373	20.7249			1.14	6.82932	10.3552	13.4162	15.054	19.7249	27.1262			1.14	9.71772	12.6039	16.7256	19.4358
1.24	17.9943	20.7198	23.6792	25.0068	29.0987	33.2468			1.28001	3.51266	5.70998	6.2175	9.07599	11.5075	12.5412			1.28001	4.03531	5.19189	10.3526	13.7489	16.7539	18.0648			1.24	1.02615	1.98113	2.76089	6.64207	15.2575	21.0228			1.24	6.90498	10.5481	13.6521	15.2955	20.139	27.5315			1.24	9.78155	12.7815	16.9437	19.6595
1.34	18.2805	21.0493	24.0558	25.4045	29.5616	33.7756			1.38	3.56654	5.78939	6.30338	9.17413	11.6052	12.7781			1.38	4.03917	5.18953	10.347	13.7007	16.6569	18.1453			1.34	1.03817	1.99164	2.79079	6.7197	15.3911	21.3964			1.34	6.91181	10.5437	13.6451	15.2424	20.0231	27.6551			1.34	9.88509	12.8986	17.0974	19.7791
1.44	18.369	21.1512	24.1722	25.5275	29.7047	33.9391			1.48	3.62005	5.83799	6.37187	9.30309	11.8027	12.8792			1.48	4.0497	5.16918	10.3316	13.7236	16.7334	18.0654			1.44	1.05013	2.01868	2.82101	6.74486	15.592	21.5736			1.44	7.11316	10.7802	13.9853	15.6718	20.6472	28.2617			1.44	9.99204	12.9532	17.2119	19.9744
1.54	18.5113	21.3151	24.3595	25.7253	29.9349	34.2021			1.58	3.65542	5.8825	6.45926	9.42649	11.9456	13.0271			1.58	4.03953	5.14523	10.3459	13.7365	16.7299	18.0506			1.54	1.06167	2.02378	2.83973	6.8419	15.5732	21.7759			1.54	7.09828	10.7347	14.0106	15.6931	20.6517	28.2504			1.54	10.0416	12.9898	17.3648	20.1428
1.64	18.6186	21.4387	24.5008	25.8745	30.1084	34.4004			1.68	3.67538	5.96041	6.49722	9.53575	11.9664	13.1618			1.68	4.02343	5.1644	10.309	13.7652	16.6017	18.0659			1.64	1.06431	2.03446	2.85461	6.85371	15.6356	21.9743			1.64	7.24001	11.0339	14.2963	16.104	20.9861	28.9544			1.64	10.0414	13.0901	17.3716	20.2653
1.74	18.6737	21.5021	24.5732	25.951	30.1975	34.5022			1.78001	3.72576	5.98131	6.58424	9.57575	12.0591	13.2624			1.78001	4.04824	5.14396	10.3693	13.7201	16.6059	18.0686			1.74	1.06511	2.04633	2.86415	6.85576	15.7292	21.9348			1.74	7.37182	11.1217	14.552	16.2434	21.2426	29.3052			1.74	10.1286	13.0709	17.517	20.2494
1.84	18.7143	21.5488	24.6266	26.0074	30.263	34.5771			1.88	3.74908	6.07097	6.60482	9.6306	12.2459	13.3562			1.88	4.04762	5.18779	10.3354	13.7107	16.7556	18.0804			1.84	1.07203	2.04222	2.85367	6.90268	15.7477	22.1459			1.84	7.47389	11.3735	14.7075	16.4596	21.7343	29.735			1.84	10.1382	13.1969	17.4792	20.2581
1.94	18.6607	21.4872	24.5562	25.933	30.1765	34.4782			1.98	3.76292	6.07179	6.69427	9.69247	12.2365	13.3788			1.98	4.03491	5.15319	10.4041	13.7049	16.6287	17.9877			1.94	1.07205	2.0498	2.86428	6.92768	15.7505	22.0763			1.94	7.39269	11.2101	14.6906	16.3251	21.4026	29.3532			1.94	10.1247	13.1326	17.6272	20.2862
2.04	18.7344	21.572	24.6531	26.0354	30.2956	34.6143			2.08	3.78373	6.09703	6.71311	9.78684	12.3228	13.4877			2.08	4.03522	5.14653	10.3768	13.7633	16.6552	18.0358			2.04	1.07714	2.04384	2.86678	6.91572	15.8237	22.1277			2.04	7.40665	11.2159	14.6785	16.4243	21.4755	29.485			2.04	10.139	13.1331	17.6043	20.3996
2.14	18.8243	21.6754	24.7713	26.1602	30.4409	34.7803			2.18	3.79548	6.13394	6.75934	9.81435	12.3894	13.6109			2.18	4.02569	5.14948	10.3913	13.7268	16.6541	18.1014			2.14	1.07789	2.04968	2.86977	6.92131	15.8433	22.1809			2.14	7.38835	11.2211	14.6975	16.3789	21.4716	29.589			2.14	10.1214	13.1489	17.64	20.3583
2.24	18.8477	21.7024	24.8022	26.1928	30.4788	34.8236			2.28001	3.82801	6.18508	6.76356	9.89432	12.425	13.6828			2.28001	4.03934	5.16575	10.3445	13.7676	16.616	18.1036			2.24	1.07731	2.04805	2.86724	6.9339	15.8374	22.1677			2.24	7.51457	11.4101	14.8308	16.6518	21.715	29.9964			2.24	10.1673	13.2055	17.5805	20.4422
2.34	18.8224	21.6733	24.7689	26.1576	30.4378	34.7768			2.38	3.8437	6.22391	6.77241	9.91819	12.5326	13.716			2.38	4.04053	5.17847	10.3187	13.7485	16.6964	18.0787			2.34	1.07224	2.04574	2.88573	6.94157	15.8891	22.2052			2.34	7.63681	11.6209	15.0301	16.8942	22.1684	30.4336			2.34	10.1712	13.2392	17.5383	20.4156
2.44	18.7653	21.6075	24.6937	26.0782	30.3455	34.6713			2.48	3.84887	6.2562	6.83162	9.95606	12.6235	13.7176			2.48	4.03073	5.18575	10.3697	13.749	16.7543	18.0127			2.44	1.0817	2.06043	2.87935	6.91761	15.8252	22.1826			2.44	7.58507	11.5865	15.0386	16.8212	22.1482	30.1902			2.44	10.1518	13.2646	17.6342	20.427
2.54	18.7483	21.588	24.6714	26.0546	30.318	34.6399			2.58	3.87889	6.27162	6.87058	9.99394	12.6188	13.748			2.58	4.04896	5.18161	10.3949	13.7564	16.6935	17.9939			2.54	1.07819	2.04787	2.87809	6.95351	15.9177	22.3242			2.54	7.62212	11.5814	15.0806	16.8363	22.0758	30.1696			2.54	10.1983	13.2549	17.6782	20.4393
2.64	18.8547	21.7105	24.8114	26.2025	30.4901	34.8365			2.68	3.87545	6.28743	6.88133	9.96486	12.6877	13.8721			2.68	4.02939	5.17417	10.3701	13.6622	16.7184	18.0847			2.64	1.07336	2.05328	2.87819	6.94991	15.926	22.3671			2.64	7.63756	11.6445	15.1482	16.8363	22.2612	30.5308			2.64	10.1539	13.2422	17.6444	20.3091
2.74	18.7771	21.6211	24.7093	26.0947	30.3646	34.6932			2.78001	3.88695	6.28434	6.89867	10.0759	12.7115	13.8591			2.78001	4.02904	5.15587	10.3646	13.7724	16.6987	18.0128			2.74	1.08003	2.06121	2.87706	6.93066	15.8247	22.2518			2.74	7.64429	11.6145	15.1548	16.9885	22.2565	30.4388			2.74	10.1518	13.1938	17.6328	20.4703
2.84	18.8074	21.656	24.7491	26.1368	30.4136	34.7491			2.88	3.91644	6.33017	6.92351	10.0707	12.7714	13.9244			2.88	4.04669	5.17696	10.3688	13.7215	16.7241	18.04			2.84	1.07622	2.0588	2.88324	6.92877	15.8454	22.2271			2.84	7.67021	11.6505	15.1461	16.909	22.2683	30.4546			2.84	10.1976	13.2494	17.6423	20.3973
2.94	18.8424	21.6963	24.7952	26.1854	30.4702	34.8138			2.98	3.92582	6.33787	6.93682	10.0977	12.7334	13.9922			2.98	4.04467	5.16828	10.3587	13.7186	16.6261	18.0755			2.94	1.07621	2.04926	2.89523	6.91083	15.876	22.3511			2.94	7.67325	11.6414	15.1449	16.9205	22.1577	30.5419			2.94	10.1915	13.2259	17.6234	20.3909
3.04	18.8742	21.7329	24.8371	26.2296	30.5216	34.8726			3.08	3.9326	6.38172	6.96479	10.1508	12.7769	14.0546			3.08	4.0405	5.18972	10.3719	13.7527	16.637	18.1061			3.04	1.08374	2.06136	2.891	6.95664	15.9037	22.3371			3.04	7.67588	11.7058	15.185	16.986	22.2027	30.6358			3.04	10.1805	13.2802	17.645	20.4408
3.14	18.8752	21.7341	24.8384	26.231	30.5233	34.8744			3.18	3.93711	6.39505	6.98593	10.1129	12.9008	14.0845			3.18	4.0371	5.19021	10.3827	13.6741	16.765	18.1086			3.14	1.08416	2.04679	2.89059	6.93039	15.8121	22.2336			3.14	7.67414	11.7141	15.2102	16.8993	22.3873	30.6589			3.14	10.1705	13.2795	17.6608	20.321
3.24	18.8802	21.7398	24.8449	26.2379	30.5313	34.8836			3.28001	3.95289	6.40184	6.96763	10.1371	12.868	14.1175			3.28001	4.04788	5.18881	10.3417	13.6886	16.7001	18.1269			3.24	1.07696	2.05839	2.89482	6.96563	15.8029	22.377			3.24	7.67596	11.6825	15.1134	16.8762	22.2465	30.6153			3.24	10.1893	13.2651	17.5767	20.326
3.34	18.791	21.6371	24.7275	26.114	30.387	34.7188			3.38	3.967	6.40393	7.00043	10.2265	12.9193	14.0777			3.38	4.05689	5.18355	10.3765	13.7909	16.7442	18.0516			3.34	1.07919	2.0486	2.87879	6.97203	15.9209	22.4246			3.34	7.71715	11.7073	15.2117	17.0556	22.3751	30.5837			3.34	10.2057	13.2436	17.625	20.4653
3.44	18.8409	21.6946	24.7932	26.1833	30.4678	34.811			3.48	3.94912	6.41266	7.00543	10.2215	12.9808	14.143			3.48	4.03268	5.18301	10.3687	13.7639	16.7992	18.1087			3.44	1.08011	2.0564	2.88954	6.95369	15.9176	22.3569			3.44	7.70377	11.7559	15.265	17.0946	22.5443	30.8111			3.44	10.1392	13.2348	17.6019	20.4138
3.54	18.8076	21.6563	24.7495	26.1371	30.414	34.7496			3.58	3.96562	6.40533	7.05366	10.2173	12.9455	14.1472			3.58	4.04171	5.16709	10.4199	13.7317	16.7212	18.0791			3.54	1.07969	2.0525	2.89755	6.94079	15.891	22.3462			3.54	7.73588	11.7424	15.3699	17.0876	22.4828	30.82			3.54	10.1604	13.1923	17.6864	20.3632
3.64	18.7759	21.6198	24.7078	26.0931	30.3628	34.691			3.68	3.97714	6.43801	7.04611	10.3081	13.0177	14.1503			3.68	4.04704	5.18523	10.3922	13.8318	16.7878	18.0544			3.64	1.07984	2.06028	2.89569	6.97261	15.8228	22.3873			3.64	7.74482	11.7817	15.3267	17.2093	22.5687	30.7729			3.64	10.1703	13.234	17.6333	20.5045
3.74	18.7737	21.6172	24.7048	26.09	30.3592	34.6869			3.78001	3.98576	6.46083	7.07024	10.2717	12.9507	14.175			3.78001	4.04968	5.19573	10.4121	13.762	16.6762	18.0586			3.74	1.0816	2.05792	2.88259	6.95106	15.8213	22.2577			3.74	7.75556	11.8142	15.3672	17.1351	22.4351	30.8027			3.74	10.1726	13.2552	17.6595	20.3925
3.84	18.9023	21.7653	24.874	26.2687	30.5671	34.9245			3.88	3.99803	6.48217	7.05423	10.2938	12.9921	14.2994			3.88	4.05656	5.20573	10.3742	13.7728	16.7065	18.192			3.84	1.08371	2.05651	2.89501	6.96751	15.8375	22.4233			3.84	7.77792	11.8509	15.3294	17.1687	22.5024	31.0668			3.84	10.1843	13.2734	17.5856	20.3971
3.94	18.9181	21.7836	24.8949	26.2907	30.5927	34.9538			3.98	3.99452	6.49104	7.12106	10.3664	13.1156	14.337			3.98	4.05033	5.20944	10.4656	13.8608	16.8542	18.2279			3.94	1.08366	2.05317	2.90228	6.92635	15.8578	22.3836			3.94	7.78872	11.8941	15.5097	17.329	22.7678	31.2193			3.94	10.1568	13.2673	17.7198	20.5035
4.04	18.906	21.7696	24.8789	26.2738	30.5731	34.9314			4.08	3.99322	6.50919	7.08081	10.3193	13.0885	14.3508			4.08	4.04433	5.21795	10.3944	13.7818	16.7999	18.2243			4.04	1.07825	2.0616	2.89441	6.95248	15.824	22.4133			4.04	7.781	11.9194	15.4118	17.2387	22.7056	31.2286			4.04	10.1375	13.2834	17.5919	20.3781
4.14	18.8926	21.7541	24.8612	26.2552	30.5514	34.9065			4.18	3.99944	6.47026	7.14115	10.3901	13.1371	14.3615			4.18	4.04871	5.18428	10.478	13.8698	16.8542	18.2293			4.14	1.07712	2.04536	2.8896	6.93128	15.8076	22.2977			4.14	7.80915	11.8724	15.575	17.3928	22.8367	31.3161			4.14	10.1386	13.1849	17.7162	20.4884
4.24	18.7966	21.6436	24.7349	26.1218	30.3962	34.7292			4.28001	4.03439	6.51572	7.11359	10.3683	13.1456	14.3087			4.28001	4.08248	5.21864	10.4335	13.8352	16.8585	18.1551			4.24	1.08223	2.04645	2.88614	6.97172	15.8815	22.3067			4.24	7.90477	11.9974	15.5689	17.4165	22.931	31.3094			4.24	10.2129	13.259	17.6231	20.4167
4.34	18.7849	21.6301	24.7196	26.1055	30.3773	34.7076			4.38	4.03094	6.50431	7.13666	10.3902	13.1657	14.3196			4.38	4.07639	5.2062	10.4606	13.8556	16.8736	18.1574			4.34	1.07929	2.05635	2.88895	6.9474	15.8831	22.3103			4.34	7.90689	11.9899	15.637	17.4729	22.992	31.3686			4.34	10.1897	13.217	17.6553	20.4309
4.44	18.879	21.7385	24.8434	26.2363	30.5294	34.8814			4.48	4.02998	6.50664	7.16129	10.3769	13.1729	14.4102			4.48	4.07397	5.20621	10.493	13.833	16.8768	18.2657			4.44	1.08174	2.05058	2.88621	6.96744	15.841	22.4176			4.44	7.91104	12.0033	15.7029	17.464	23.022	31.5909			4.44	10.1737	13.2041	17.6925	20.3776
4.54	18.8322	21.6846	24.7818	26.1713	30.4538	34.7951			4.58	4.02653	6.54994	7.12096	10.4282	13.1329	14.3935			4.58	4.06717	5.23659	10.4254	13.8901	16.8119	18.2296			4.54	1.0827	2.05839	2.87818	6.9671	15.914	22.3802			4.54	7.90221	12.0801	15.6104	17.5457	22.9462	31.5461			4.54	10.1519	13.2749	17.5702	20.4519
4.64	18.8815	21.7413	24.8467	26.2398	30.5335	34.8861			4.68	4.0299	6.52622	7.12911	10.4301	13.1505	14.4497			4.68	4.0694	5.21612	10.4343	13.8886	16.8296	18.2955			4.64	1.08239	2.0602	2.89181	6.95732	15.9299	22.4157			4.64	7.89227	12.0111	15.5955	17.5122	22.9288	31.603			4.64	10.1475	13.21	17.568	20.4296
4.74	18.8209	21.6715	24.7669	26.1555	30.4354	34.7741			4.78001	4.05116	6.52976	7.19423	10.4002	13.1651	14.4211			4.78001	4.09	5.21785	10.5274	13.8458	16.8446	18.2555			4.74	1.08296	2.05006	2.89411	6.92982	15.8187	22.3074			4.74	7.94793	12.0389	15.7658	17.4928	22.9948	31.5963			4.74	10.1885	13.2009	17.7067	20.346
4.84	18.8233	21.6743	24.7701	26.1589	30.4393	34.7785			4.88	4.06716	6.5339	7.20209	10.4261	13.263	14.4421			4.88	4.10478	5.21942	10.5354	13.8757	16.9643	18.276			4.84	1.07732	2.04876	2.89805	6.93528	15.9445	22.2972			4.84	8.01375	12.0985	15.8511	17.612	23.2659	31.7789			4.84	10.2151	13.1916	17.7023	20.3694
4.94	18.8442	21.6984	24.7976	26.1879	30.4731	34.8171			4.98	4.05396	6.57911	7.19854	10.4272	13.178	14.476			4.98	4.09042	5.25417	10.5275	13.8736	16.8512	18.3142			4.94	1.08398	2.06082	2.89883	6.9527	15.8352	22.4106			4.94	8.00995	12.2161	15.8874	17.6628	23.1809	31.9419			4.94	10.1694	13.2665	17.6718	20.3465
5.04	18.9209	21.7867	24.8985	26.2945	30.5971	34.9588			5.08	4.05203	6.58064	7.19179	10.4986	13.248	14.553			5.08	4.08646	5.25282	10.5125	13.9617	16.9324	18.4026			5.04	1.07683	2.0533	2.89612	6.92817	15.9233	22.4096			5.04	7.99432	12.2009	15.849	17.7575	23.2697	32.0645			5.04	10.1519	13.2531	17.6332	20.4602
5.14	18.7979	21.6451	24.7367	26.1236	30.3983	34.7316			5.18	4.07236	6.57017	7.22862	10.4824	13.3231	14.4744			5.18	4.10516	5.24215	10.5617	13.934	17.0208	18.2951			5.14	1.07757	2.06059	2.89956	6.95716	15.9366	22.2675			5.14	8.04303	12.1945	15.9473	17.7491	23.4266	31.9253			5.14	10.1915	13.2173	17.7038	20.4059
5.24	18.8495	21.7045	24.8046	26.1953	30.4817	34.827			5.28001	4.07562	6.56013	7.1844	10.5195	13.2838	14.5269			5.28001	4.10644	5.2316	10.4919	13.9766	16.9624	18.3525			5.24	1.0821	2.04953	2.87798	6.97039	15.8747	22.325			5.24	8.0378	12.1582	15.8267	17.7862	23.3237	31.9947			5.24	10.1904	13.1851	17.5796	20.4597
5.34	18.8365	21.6895	24.7874	26.1772	30.4607	34.8029			5.38	4.08359	6.61145	7.19602	10.5136	13.3126	14.5305			5.38	4.11318	5.27087	10.5056	13.9643	16.9939	18.3514			5.34	1.08185	2.05488	2.87752	6.95681	15.9219	22.2591			5.34	8.04684	12.2432	15.8392	17.7614	23.3549	31.9763			5.34	10.2007	13.2758	17.5915	20.4289
5.44	18.8567	21.7128	24.8141	26.2053	30.4934	34.8403			5.48	4.0812	6.62239	7.19287	10.5183	13.3343	14.5593			5.48	4.11124	5.28018	10.5022	13.9721	17.0236	18.3898			5.44	1.08122	2.05263	2.9006	6.94528	15.8363	22.2674			5.44	8.0605	12.2914	15.8684	17.8099	23.4465	32.1128			5.44	10.1852	13.2854	17.5674	20.419
5.54	18.8799	21.7395	24.8446	26.2376	30.5309	34.8832			5.58	4.06538	6.61174	7.22211	10.5311	13.2824	14.5895			5.58	4.09348	5.26935	10.5402	13.9829	16.9496	18.4197			5.54	1.07454	2.05452	2.88362	6.97298	15.863	22.3203			5.54	8.02619	12.267	15.9268	17.8248	23.3462	32.167			5.54	10.1372	13.2527	17.6238	20.4265
5.64	18.8372	21.6904	24.7884	26.1783	30.4619	34.8043			5.68	4.08893	6.61409	7.213	10.5143	13.3391	14.5703			5.68	4.11474	5.2681	10.5207	13.9523	17.0119	18.3846			5.64	1.07997	2.04618	2.89737	6.97418	15.8624	22.3241			5.64	8.08444	12.2893	15.9299	17.8223	23.48	32.1716			5.64	10.1864	13.2452	17.5853	20.375
5.74	18.8696	21.7276	24.831	26.2232	30.5142	34.864			5.78001	4.10474	6.61808	7.23125	10.5867	13.2959	14.6079			5.78001	4.1296	5.26992	10.5446	14.0447	16.9526	18.4273			5.74	1.0806	2.04575	2.87906	6.93277	15.8807	22.33			5.74	8.10963	12.2874	15.9583	17.9315	23.3865	32.2305			5.74	10.2168	13.2415	17.6143	20.4973
5.84	18.7606	21.6021	24.6875	26.0717	30.3379	34.6626			5.88	4.09949	6.59423	7.223	10.555	13.3872	14.536			5.88	4.1226	5.24873	10.5281	13.9969	17.0618	18.329			5.84	1.07797	2.04636	2.88867	6.9678	15.8175	22.4165			5.84	8.10897	12.2578	15.9592	17.8993	23.5753	32.1103			5.84	10.195	13.1824	17.579	20.4183
5.94	18.8071	21.6557	24.7488	26.1364	30.4132	34.7487			5.98	4.09319	6.6125	7.27106	10.5741	13.3128	14.5852			5.98	4.11592	5.26285	10.5973	14.021	16.9656	18.3895			5.94	1.08175	2.05608	2.88637	6.95311	15.8795	22.4062			5.94	8.09118	12.2837	16.0548	17.9199	23.4289	32.1978			5.94	10.17	13.2069	17.6799	20.4367
6.04	18.8051	21.6534	24.7461	26.1336	30.4099	34.7449			6.08	4.08733	6.64301	7.26174	10.6098	13.3391	14.5954			6.08	4.10844	5.28507	10.5796	14.0629	16.9925	18.3952			6.04	1.07563	2.05611	2.8813	6.97321	15.9015	22.4232			6.04	8.09955	12.3709	16.0738	18.0248	23.5331	32.2999			6.04	10.147	13.2568	17.6426	20.4886
6.14	18.915	21.7799	24.8907	26.2863	30.5876	34.9479			6.18	4.11853	6.65021	7.28963	10.5493	13.397	14.6932			6.18	4.137	5.28723	10.6131	13.9733	17.0547	18.506			6.14	1.07628	2.04262	2.88516	6.97493	15.8926	22.3058			6.14	8.16378	12.3879	16.1403	17.9273	23.6423	32.5258			6.14	10.2159	13.26	17.6954	20.3546
6.24	18.8017	21.6495	24.7416	26.1289	30.4044	34.7386			6.28001	4.10484	6.66083	7.24209	10.6102	13.3914	14.6167			6.28001	4.12202	5.2941	10.5407	14.0498	17.0425	18.4041			6.24	1.08109	2.05139	2.90098	6.96184	15.8537	22.4013			6.24	8.14687	12.4233	16.0552	18.0535	23.662	32.3972			6.24	10.1739	13.2708	17.5662	20.4561
6.34	18.893	21.7546	24.8618	26.2558	30.5521	34.9073			6.38	4.10663	6.62124	7.28819	10.568	13.4217	14.7002			6.38	4.12297	5.26155	10.6057	13.9911	17.0775	18.5054			6.34	1.08157	2.05689	2.88534	6.94131	15.9001	22.3029			6.34	8.16655	12.3739	16.1894	18.0173	23.7625	32.6467			6.34	10.1697	13.1806	17.663	20.3574
6.44	18.8374	21.6906	24.7886	26.1785	30.4621	34.8046			6.48	4.10781	6.66415	7.3125	10.6512	13.4683	14.669			6.48	4.12352	5.29483	10.6394	14.0991	17.1342	18.4634			6.44	1.07836	2.04003	2.90255	6.95306	15.9058	22.2598			6.44	8.19141	12.4884	16.2881	18.2093	23.9107	32.6673			6.44	10.1641	13.2549	17.707	20.5005
6.54	18.8326	21.6851	24.7824	26.1719	30.4544	34.7958			6.58	4.10991	6.64839	7.2756	10.5863	13.4357	14.676			6.58	4.1254	5.28201	10.5851	14.0123	17.0918	18.4711			6.54	1.08206	2.0462	2.8973	6.93788	15.9003	22.3665			6.54	8.20533	12.4737	16.2252	18.1197	23.8813	32.7217			6.54	10.162	13.2142	17.6051	20.361
6.64	18.8419	21.6957	24.7945	26.1847	30.4694	34.8128			6.68	4.10647	6.65521	7.26865	10.6412	13.3978	14.6923			6.68	4.12108	5.28633	10.5728	14.082	17.04	18.4877			6.64	1.07464	2.0413	2.89719	6.91962	15.8242	22.4209			6.64	8.21636	12.5137	16.2451	18.2534	23.8658	32.8295			6.64	10.1472	13.2195	17.5773	20.4538
6.74	18.8586	21.715	24.8166	26.208	30.4965	34.8438			6.78001	4.11765	6.67868	7.28949	10.6727	13.4793	14.7147			6.78001	4.13226	5.30492	10.603	14.1236	17.1436	18.5157			6.74	1.08087	2.05676	2.8974	6.9547	15.8735	22.3827			6.74	8.25	12.575	16.3139	18.3325	24.0439	32.9244			6.74	10.1681	13.2574	17.6161	20.5009
6.84	18.8423	21.6962	24.7951	26.1853	30.4701	34.8136			6.88	4.14022	6.68459	7.27487	10.6067	13.4164	14.711			6.88	4.15554	5.31042	10.5834	14.0384	17.0661	18.5139			6.84	1.07803	2.04933	2.90155	6.94346	15.8311	22.3767			6.84	8.3059	12.6024	16.3022	18.2425	23.9624	32.9586			6.84	10.2176	13.261	17.5701	20.3616
6.94	18.8533	21.7088	24.8095	26.2006	30.4878	34.8339			6.98	4.11375	6.64852	7.27527	10.6815	13.4573	14.7282			6.98	4.13075	5.28403	10.5885	14.1435	17.1255	18.5435			6.94	1.07501	2.05323	2.89263	6.96344	15.8464	22.3851			6.94	8.26093	12.5467	16.3192	18.3894	24.0592	33.0296			6.94	10.1466	13.182	17.5611	20.4938
7.04	18.7913	21.6375	24.728	26.1144	30.3876	34.7194			7.08	4.13287	6.65401	7.33778	10.6583	13.4681	14.6885			7.08	4.15028	5.28883	10.6803	14.1139	17.1407	18.495			7.04	1.07905	2.04961	2.88899	6.92617	15.9194	22.3392			7.04	8.30268	12.5622	16.466	18.3568	24.0883	32.9538			7.04	10.1875	13.1848	17.7011	20.4366
7.14	18.7929	21.6393	24.73	26.1166	30.3901	34.7223			7.18	4.11864	6.69547	7.28991	10.637	13.4905	14.6985			7.18	4.13656	5.32251	10.6121	14.0876	17.1715	18.5102			7.14	1.07549	2.04562	2.90176	6.9656	15.9137	22.4021			7.14	8.28025	12.6498	16.3708	18.3338	24.1463	33.0009			7.14	10.1463	13.2589	17.575	20.3835
7.24	18.8339	21.6866	24.784	26.1736	30.4565	34.7981			7.28001	4.12159	6.71166	7.34904	10.6419	13.5097	14.7381			7.28001	4.13991	5.33588	10.6992	14.0954	17.1975	18.5618			7.24	1.07576	2.05004	2.89385	6.92512	15.8399	22.3547			7.24	8.31848	12.7299	16.5679	18.4137	24.2748	33.2188			7.24	10.1482	13.2841	17.7083	20.3822
7.34	18.7773	21.6213	24.7095	26.0949	30.3649	34.6935			7.38	4.12864	6.68281	7.33721	10.7076	13.4532	14.702			7.38	4.14739	5.31345	10.683	14.1838	17.1273	18.5181			7.34	1.07763	2.04261	2.89722	6.94235	15.9371	22.3021			7.34	8.33931	12.6852	16.5543	18.542	24.1926	33.1638			7.34	10.1599	13.2195	17.6699	20.4964
7.44	18.9102	21.7744	24.8844	26.2796	30.5798	34.9391			7.48	4.12408	6.67333	7.30722	10.6635	13.5353	14.8143			7.48	4.14316	5.30636	10.6402	14.1266	17.2333	18.6611			7.44	1.07772	2.04824	2.89606	6.91593	15.8576	22.2753			7.44	8.33295	12.6715	16.4923	18.472	24.3485	33.4284			7.44	10.143	13.1934	17.5878	20.4006
7.54	18.8907	21.752	24.8588	26.2526	30.5484	34.9031			7.58	4.14378	6.68413	7.3415	10.6874	13.4992	14.8073			7.58	4.16483	5.31735	10.6949	14.1647	17.195	18.6607			7.54	1.07687	2.05117	2.90002	6.95398	15.9339	22.2565			7.54	8.39467	12.7252	16.613	18.562	24.3471	33.5001			7.54	10.1855	13.207	17.66	20.4346
7.64	18.9003	21.763	24.8714	26.2659	30.5639	34.9208			7.68	4.12641	6.71698	7.31888	10.6697	13.4904	14.8218			7.68	4.1486	5.34506	10.6652	14.1454	17.1889	18.6845			7.64	1.07521	2.05253	2.89198	6.92658	15.8183	22.3533			7.64	8.35118	12.7751	16.5454	18.5127	24.307	33.4995			7.64	10.1381	13.2658	17.5975	20.3912
7.74	18.7845	21.6296	24.719	26.1049	30.3765	34.7068			7.78001	4.12789	6.7248	7.33904	10.694	13.5556	14.7385			7.78001	4.15136	5.35293	10.6978	14.1819	17.2773	18.5852			7.74	1.08067	2.04768	2.89671	6.9586	15.8179	22.2784			7.74	8.38196	12.8325	16.6462	18.6166	24.5058	33.4221			7.74	10.1365	13.2744	17.6368	20.427
7.84	18.8214	21.6721	24.7676	26.1563	30.4363	34.775			7.88	4.15576	6.68213	7.30996	10.6868	13.4856	14.7735			7.88	4.18033	5.32017	10.6578	14.1756	17.192	18.6336			7.84	1.07336	2.03927	2.87825	6.93337	15.8814	22.2525			7.84	8.45176	12.771	16.6062	18.6332	24.4175	33.554			7.84	10.2006	13.1846	17.5595	20.4047
7.94	18.8304	21.6825	24.7794	26.1688	30.4508	34.7916			7.98	4.14707	6.73167	7.36412	10.7252	13.5333	14.7878			7.98	4.17366	5.36227	10.7421	14.2336	17.2613	18.6608			7.94	1.08212	2.04617	2.88411	6.94685	15.8477	22.288			7.94	8.44303	12.8794	16.7469	18.72	24.5297	33.6219			7.94	10.1744	13.2759	17.6811	20.4682
8.04	18.9051	21.7686	24.8778	26.2726	30.5717	34.9298			8.08	4.13348	6.72381	7.36897	10.7244	13.4744	14.8528			8.08	4.16158	5.35807	10.7533	14.2379	17.1928	18.75			8.04	1.08135	2.05022	2.8885	6.92556	15.8285	22.2303			8.04	8.43112	12.8884	16.7893	18.7536	24.4687	33.8329			8.04	10.1368	13.2549	17.6853	20.458
8.14	18.8145	21.6642	24.7585	26.1467	30.4252	34.7623			8.18	4.14282	6.70922	7.32498	10.7361	13.5145	14.7876			8.18	4.17207	5.34783	10.6919	14.2573	17.2484	18.6726			8.14	1.0737	2.03866	2.89882	6.94356	15.9114	22.241			8.14	8.47157	12.893	16.7314	18.8217	24.6037	33.7697			8.14	10.1555	13.2206	17.5725	20.472
8.24	18.8611	21.7178	24.8198	26.2114	30.5004	34.8483			8.28001	4.15793	6.72135	7.37671	10.6758	13.5096	14.8298			8.28001	4.1873	5.35751	10.7674	14.1772	17.2421	18.726			8.24	1.07998	2.03834	2.90184	6.92707	15.8365	22.2861			8.24	8.50838	12.9253	16.8612	18.729	24.6118	33.8898			8.24	10.1884	13.2391	17.6894	20.3487
8.34	18.9102	21.7744	24.8845	26.2797	30.5799	34.9392			8.38	4.15559	6.73514	7.35838	10.7086	13.5806	14.8738			8.38	4.18662	5.37065	10.745	14.2265	17.3398	18.7891			8.34	1.07784	2.05276	2.89625	6.94035	15.8365	22.3549			8.34	8.51445	12.9683	16.8408	18.8105	24.7728	34.0337			8.34	10.179	13.2616	17.6392	20.4039
8.44	18.9167	21.7819	24.8931	26.2888	30.5905	34.9512			8.48	4.1545	6.68774	7.35994	10.7459	13.5344	14.8841			8.48	4.18684	5.33454	10.7507	14.2805	17.2863	18.808			8.44	1.07672	2.04903	2.89214	6.97146	15.8174	22.2589			8.44	8.51582	12.8825	16.8515	18.884	24.699	34.0717			8.44	10.1728	13.1636	17.6367	20.4678
8.54	18.9004	21.7631	24.8716	26.2661	30.5641	34.9211			8.58	4.16711	6.74371	7.35546	10.6992	13.5384	14.876			8.58	4.20134	5.38147	10.7487	14.2245	17.2988	18.8057			8.54	1.07327	2.04734	2.89219	6.95655	15.9149	22.2503			8.54	8.54833	13.0005	16.8544	18.8166	24.7256	34.0796			8.54	10.2005	13.2697	17.6205	20.3725
8.64	18.8273	21.6789	24.7753	26.1644	30.4458	34.7859			8.68	4.14449	6.69827	7.38125	10.722	13.5811	14.8226			8.68	4.18169	5.34925	10.7945	14.2655	17.3665	18.7524			8.64	1.0802	2.05093	2.89512	6.94382	15.8502	22.3682			8.64	8.52159	12.9428	16.9526	18.9002	24.861	34.0358			8.64	10.1423	13.1766	17.6774	20.4102
8.74	18.9053	21.7688	24.878	26.2729	30.572	34.9301			8.78001	4.14664	6.71953	7.36508	10.6966	13.5266	14.8895			8.78001	4.18252	5.36451	10.7674	14.2272	17.2912	18.8309			8.74	1.07552	2.04421	2.89265	6.93122	15.8893	22.4144			8.74	8.52854	12.9877	16.9205	18.861	24.7685	34.1995			8.74	10.1439	13.2137	17.6323	20.3545
8.84	18.7974	21.6445	24.736	26.1229	30.3974	34.7307			8.88	4.16187	6.73516	7.36899	10.6817	13.607	14.8091			8.88	4.19881	5.37819	10.7756	14.2106	17.3978	18.7334			8.84	1.07372	2.03871	2.89891	6.96804	15.8444	22.3824			8.84	8.56198	13.0211	16.9337	18.8395	24.9218	34.0233			8.84	10.1781	13.2405	17.6364	20.3202
8.94	18.7771	21.6212	24.7093	26.0948	30.3647	34.6933			8.98	4.15524	6.74682	7.35775	10.7214	13.58	14.7986			8.98	4.19172	5.38699	10.7581	14.262	17.3617	18.7185			8.94	1.07429	2.05074	2.8783	6.9607	15.86	22.2503			8.94	8.56359	13.0669	16.938	18.9432	24.9169	34.06			8.94	10.1581	13.2584	17.6028	20.3879
9.04	18.9072	21.7709	24.8805	26.2755	30.575	34.9335			9.08	4.17995	6.75194	7.35666	10.7387	13.534	14.905			9.08	4.21704	5.39158	10.7575	14.2864	17.3044	18.8548			9.04	1.07405	2.04143	2.89363	6.93082	15.8074	22.3206			9.04	8.62346	13.0904	16.9531	18.9936	24.8581	34.3404			9.04	10.2157	13.2649	17.5955	20.4154
9.14	18.7602	21.6017	24.6871	26.0712	30.3373	34.662			9.18	4.16806	6.70573	7.38799	10.7737	13.5801	14.7937			9.18	4.20598	5.35585	10.8057	14.336	17.3672	18.7181			9.14	1.08115	2.03745	2.88789	6.9129	15.8405	22.2977			9.14	8.61204	13.0206	17.0512	19.0844	24.9809	34.1359			9.14	10.1836	13.1701	17.6651	20.4757
9.24	18.86	21.7166	24.8183	26.2099	30.4986	34.8463			9.28001	4.18106	6.71826	7.3963	10.7094	13.5629	14.8758			9.28001	4.21949	5.36637	10.8189	14.2519	17.3468	18.8237			9.24	1.07697	2.03685	2.88304	6.94006	15.8215	22.2207			9.24	8.65438	13.0683	17.101	19.0045	24.9938	34.3869			9.24	10.2127	13.1913	17.6804	20.3483
9.34	18.8152	21.665	24.7595	26.1477	30.4263	34.7636			9.38	4.16611	6.7149	7.40357	10.7134	13.6214	14.8451			9.38	4.20388	5.36302	10.8282	14.2554	17.4195	18.7825			9.34	1.07186	2.0401	2.8954	6.94252	15.8664	22.3212			9.34	8.6466	13.0969	17.1638	19.0627	25.1692	34.408			9.34	10.1732	13.1808	17.6925	20.3498
9.44	18.7802	21.6247	24.7134	26.099	30.3697	34.6989			9.48	4.17198	6.71326	7.34691	10.7089	13.5633	14.8224			9.48	4.21029	5.36232	10.7465	14.2511	17.3472	18.756			9.44	1.08114	2.04229	2.89078	6.9461	15.8362	22.2918			9.44	8.67438	13.1173	17.0631	19.0891	25.107	34.4174			9.44	10.1842	13.1732	17.5513	20.3346
9.54	18.917	21.7823	24.8935	26.2892	30.591	34.9518			9.58	4.18011	6.76513	7.4093	10.7294	13.6533	14.9349			9.58	4.21977	5.40538	10.841	14.2826	17.4676	18.904			9.54	1.07445	2.0359	2.88465	6.94093	15.8487	22.4138			9.54	8.69528	13.2247	17.2159	19.1343	25.2852	34.6945			9.54	10.201	13.2711	17.6952	20.3675
9.64	18.8504	21.7056	24.8058	26.1966	30.4832	34.8287			9.68	4.1829	6.76748	7.40598	10.7661	13.6445	14.8866			9.68	4.22388	5.40893	10.8395	14.3359	17.4616	18.8487			9.64	1.07816	2.03658	2.89238	6.94271	15.9008	22.3264			9.64	8.70226	13.2311	17.2105	19.2024	25.2722	34.5869			9.64	10.2047	13.2717	17.6819	20.431
9.74	18.7916	21.6378	24.7284	26.1148	30.3881	34.72			9.78001	4.1752	6.77004	7.36043	10.7173	13.6631	14.8453			9.78001	4.21757	5.41286	10.7766	14.2759	17.4915	18.8029			9.74	1.07809	2.03356	2.87833	6.96723	15.883	22.4017			9.74	8.71287	13.2767	17.1571	19.174	25.3842	34.5967			9.74	10.1827	13.2725	17.5675	20.3319
9.84	18.8777	21.737	24.8417	26.2346	30.5274	34.8791			9.88	4.15506	6.72693	7.39749	10.7766	13.6064	14.9165			9.88	4.19846	5.37997	10.8341	14.3591	17.4241	18.8987			9.84	1.07803	2.04286	2.88088	6.94796	15.8735	22.3453			9.84	8.68084	13.2073	17.2634	19.3023	25.3081	34.8029			9.84	10.1313	13.185	17.652	20.4397
9.94	18.9154	21.7804	24.8913	26.2869	30.5883	34.9488			9.98	4.17086	6.76783	7.37861	10.7637	13.6304	14.9505			9.98	4.21506	5.4135	10.808	14.3441	17.4575	18.9447			9.94	1.07258	2.04138	2.88072	6.94149	15.894	22.2416			9.94	8.72989	13.3121	17.251	19.3147	25.3995	34.9464			9.94	10.1669	13.2614	17.6019	20.4094
10.04	18.8096	21.6586	24.7521	26.1399	30.4173	34.7533			10.08	4.15575	6.76668	7.42089	10.7205	13.6029	14.871			10.08	4.20085	5.41393	10.8727	14.29	17.4266	18.8486			10.04	1.0803	2.05086	2.8926	6.92199	15.8923	22.3543			10.04	8.7006	13.3134	17.3545	19.2422	25.3549	34.7699			10.04	10.1274	13.2555	17.698	20.322
10.14	18.7749	21.6186	24.7064	26.0916	30.3611	34.6891			10.18	4.18876	6.77163	7.36053	10.7836	13.5927	14.8478			10.18	4.23492	5.4188	10.786	14.3766	17.4164	18.8224			10.14	1.07939	2.03546	2.89018	6.93438	15.8299	22.4089			10.14	8.79214	13.3572	17.2574	19.4051	25.4007	34.8045			10.14	10.2049	13.2615	17.5491	20.4359
10.24	18.8983	21.7607	24.8688	26.2631	30.5606	34.9171			10.28	4.17614	6.77599	7.39932	10.8105	13.5832	14.9503			10.28	4.22319	5.4236	10.8455	14.416	17.4086	18.9569			10.24	1.07177	2.03421	2.8963	6.9308	15.8943	22.2184			10.24	8.78217	13.391	17.3811	19.4902	25.431	35.1108			10.24	10.1707	13.2655	17.6356	20.48
10.34	18.8706	21.7288	24.8323	26.2246	30.5158	34.8659			10.38	4.18496	6.75352	7.40406	10.7996	13.6378	14.9337			10.38	4.23255	5.40618	10.8536	14.4029	17.4803	18.9378			10.34	1.08044	2.04125	2.89769	6.9546	15.8227	22.2197			10.34	8.80329	13.3505	17.3972	19.4762	25.5406	35.0819			10.34	10.1887	13.2169	17.6408	20.4522
10.44	18.7565	21.5975	24.6822	26.0661	30.3314	34.6552			10.48	4.19317	6.74969	7.38725	10.7646	13.6267	14.8484			10.48	4.24207	5.40466	10.8321	14.3604	17.471	18.835			10.44	1.0729	2.04854	2.88193	6.91384	15.8174	22.3674			10.44	8.82696	13.3526	17.3704	19.4272	25.5382	34.9069			10.44	10.2052	13.205	17.5948	20.379
10.54	18.7861	21.6315	24.7211	26.1072	30.3791	34.7098			10.58	4.18572	6.78046	7.42652	10.8244	13.6623	14.8774			10.58	4.23427	5.42897	10.889	14.4393	17.5157	18.8706			10.54	1.07486	2.03863	2.8775	6.91986	15.8634	22.3006			10.54	8.80705	13.4071	17.4543	19.5257	25.5928	34.9582			10.54	10.1831	13.26	17.6814	20.4843
10.64	18.8786	21.7381	24.8429	26.2358	30.5288	34.8808			10.68	4.18476	6.73915	7.43754	10.8201	13.6578	14.9553			10.68	4.23473	5.39771	10.9088	14.4385	17.5158	18.9758			10.64	1.07261	2.03457	2.87606	6.93954	15.8359	22.3503			10.64	8.82081	13.3493	17.5115	19.553	25.6301	35.2042			10.64	10.1776	13.1751	17.7021	20.4698
10.74	18.8162	21.6661	24.7607	26.149	30.4278	34.7654			10.78	4.18088	6.78901	7.3991	10.7983	13.6102	14.9118			10.78	4.23169	5.43878	10.8547	14.4123	17.4584	18.9246			10.74	1.07999	2.04311	2.87566	6.94085	15.8163	22.3666			10.74	8.81659	13.454	17.4288	19.5223	25.5522	35.1176			10.74	10.1641	13.2673	17.6036	20.4203
10.84	18.8459	21.7004	24.7999	26.1904	30.476	34.8204			10.88	4.18464	6.77313	7.41925	10.8371	13.672	14.9405			10.88	4.23647	5.42732	10.8868	14.4675	17.5418	18.9654			10.84	1.07898	2.0327	2.88327	6.93541	15.8231	22.2665			10.84	8.83268	13.435	17.4925	19.6106	25.6921	35.2178			10.84	10.1699	13.2319	17.6457	20.487
10.94	18.7909	21.637	24.7275	26.1139	30.387	34.7187			10.98	4.19034	6.79021	7.43091	10.8033	13.6492	14.9029			10.98	4.24235	5.44114	10.9042	14.4227	17.5129	18.9181			10.94	1.07194	2.04093	2.89571	6.9272	15.8905	22.3534			10.94	8.85507	13.4846	17.5405	19.5723	25.6792	35.1702			10.94	10.1797	13.26	17.6664	20.4149
11.04	18.755	21.5957	24.6802	26.064	30.3289	34.6524			11.08	4.19036	6.77574	7.38608	10.8012	13.6447	14.8791			11.08	4.24329	5.43072	10.8407	14.423	17.5109	18.892			11.04	1.07093	2.04389	2.87599	6.94263	15.8283	22.3493			11.04	8.84132	13.435	17.4076	19.538	25.6308	35.0594			11.04	10.1763	13.2273	17.5539	20.404
11.14	18.8095	21.6584	24.7519	26.1397	30.417	34.753			11.18	4.17237	6.75605	7.44837	10.8338	13.7193	14.9277			11.18	4.22491	5.41474	10.9317	14.466	17.606	18.953			11.14	1.07804	2.03731	2.87572	6.9627	15.8859	22.3297			11.14	8.81221	13.4094	17.572	19.6167	25.7968	35.2093			11.14	10.129	13.1841	17.6956	20.4583
11.24	18.8716	21.7299	24.8336	26.226	30.5174	34.8678			11.28	4.19899	6.75611	7.43153	10.7615	13.6394	14.9829			11.28	4.25241	5.41547	10.9084	14.3713	17.5057	19.0255			11.24	1.07321	2.03375	2.89772	6.94792	15.9281	22.2802			11.24	8.87245	13.4156	17.5402	19.4946	25.6581	35.3554			11.24	10.1897	13.1791	17.6488	20.3139
11.34	18.7587	21.5999	24.685	26.0691	30.3348	34.6591			11.38	4.19527	6.77661	7.40109	10.8528	13.6365	14.8977			11.38	4.24922	5.43264	10.8652	14.4951	17.5043	18.9199			11.34	1.07357	2.04218	2.88367	6.96192	15.8619	22.3026			11.34	8.88117	13.4814	17.501	19.6967	25.7007	35.2202			11.34	10.1774	13.215	17.571	20.4798
11.44	18.8454	21.6997	24.7991	26.1896	30.475	34.8193			11.48	4.20223	6.76996	7.39696	10.8583	13.7204	14.9715			11.48	4.25708	5.42835	10.8612	14.5053	17.6155	19.0173			11.44	1.07851	2.03476	2.89526	6.92595	15.8996	22.3098			11.44	8.90688	13.4849	17.5129	19.7311	25.8909	35.4385			11.44	10.191	13.1977	17.5555	20.4836
11.54	18.8493	21.7043	24.8043	26.1951	30.4814	34.8266			11.58	4.18487	6.75953	7.43819	10.8239	13.7241	14.9794			11.58	4.241	5.42192	10.9257	14.4645	17.6264	19.0341			11.54	1.07957	2.03981	2.89774	6.95195	15.9078	22.3073			11.54	8.87842	13.4767	17.627	19.687	25.922	35.4904			11.54	10.1458	13.1733	17.6479	20.4123
11.64	18.808	21.6567	24.75	26.1377	30.4146	34.7503			11.68	4.18481	6.76619	7.41933	10.8223	13.649	14.951			11.68	4.24129	5.42769	10.8988	14.4635	17.5314	18.9996			11.64	1.07192	2.0404	2.87829	6.9405	15.8101	22.3928			11.64	8.89408	13.514	17.6136	19.7191	25.8261	35.4861			11.64	10.1428	13.1826	17.5982	20.4036
11.74	18.8625	21.7195	24.8217	26.2134	30.5027	34.851			11.78	4.18603	6.78149	7.4291	10.8538	13.6368	14.9996			11.78	4.2428	5.44034	10.9139	14.5066	17.5169	19.0625			11.74	1.07887	2.03565	2.87882	6.93473	15.9131	22.3999			11.74	8.91474	13.5721	17.6726	19.8167	25.8554	35.6737			11.74	10.1422	13.2079	17.6153	20.4559
11.84	18.8339	21.6865	24.784	26.1736	30.4564	34.798			11.88	4.19619	6.75874	7.42481	10.8552	13.6358	14.981			11.88	4.25428	5.42359	10.9106	14.5125	17.5205	19.0442			11.84	1.07302	2.03607	2.8857	6.9619	15.8387	22.4005			11.84	8.93478	13.5241	17.6592	19.8157	25.8489	35.6232			11.84	10.1639	13.1597	17.6	20.4526
11.94	18.8616	21.7185	24.8205	26.2121	30.5013	34.8493			11.98	4.19546	6.78406	7.43971	10.8667	13.6551	15.0075			11.98	4.25412	5.44465	10.934	14.5299	17.5477	19.0805			11.94	1.0772	2.03394	2.89558	6.95616	15.9026	22.3178			11.94	8.95277	13.6045	17.7334	19.8802	25.9421	35.7642			11.94	10.1592	13.2052	17.6303	20.4686
12.04	18.7534	21.5939	24.6781	26.0618	30.3264	34.6494			12.08	4.18198	6.82075	7.438	10.8341	13.729	14.9268			12.08	4.24069	5.4744	10.9321	14.4871	17.6436	18.979			12.04	1.07347	2.03495	2.88029	6.94254	15.8441	22.393			12.04	8.9392	13.7013	17.7595	19.8542	26.1269	35.6325			12.04	10.123	13.272	17.62	20.3999
12.14	18.8649	21.7223	24.8249	26.2168	30.5067	34.8555			12.18	4.20486	6.81665	7.42202	10.8528	13.7078	15.0198			12.18	4.26454	5.47193	10.9103	14.5143	17.619	19.1001			12.14	1.07069	2.04489	2.87712	6.96101	15.9029	22.2083			12.14	8.99013	13.6962	17.7253	19.893	26.0924	35.8626			12.14	10.1754	13.26	17.5769	20.4291
12.24	18.8972	21.7594	24.8673	26.2616	30.5588	34.9151			12.28	4.20432	6.77707	7.44329	10.8519	13.7037	15.0505			12.28	4.26402	5.4402	10.9416	14.5132	17.6138	19.1393			12.24	1.07733	2.04357	2.88655	6.90777	15.8846	22.2611			12.24	8.98249	13.6068	17.7633	19.8769	26.0657	35.9099			12.24	10.1708	13.1788	17.6215	20.4207
12.34	18.9053	21.7687	24.8779	26.2728	30.5719	34.93			12.38	4.19699	6.81321	7.44532	10.8865	13.6657	15.0609			12.38	4.25611	5.46861	10.9434	14.5578	17.5631	19.1503			12.34	1.07405	2.03816	2.89641	6.90909	15.8349	22.2733			12.34	8.96265	13.673	17.7598	19.931	25.9814	35.9179			12.34	10.1502	13.2454	17.6215	20.4801
12.44	18.8894	21.7505	24.8571	26.2508	30.5463	34.9007			12.48	4.20703	6.7854	7.45109	10.8438	13.6986	15.053			12.48	4.26689	5.44704	10.9534	14.5028	17.6078	19.143			12.44	1.07449	2.03477	2.89208	6.93536	15.9307	22.2917			12.44	8.99243	13.6298	17.7901	19.8713	26.068	35.9325			12.44	10.1714	13.1873	17.6297	20.3936
12.54	18.904	21.7673	24.8763	26.2711	30.5699	34.9277			12.58	4.21896	6.81585	7.46409	10.8688	13.6727	15.0683			12.58	4.28043	5.47332	10.9762	14.5411	17.5804	19.1689			12.54	1.07507	2.04498	2.88531	6.94742	15.8173	22.274			12.54	9.01668	13.6891	17.8187	19.9143	26.0152	35.9639			12.54	10.1976	13.2431	17.656	20.4353
12.64	18.885	21.7454	24.8513	26.2446	30.5391	34.8925			12.68	4.21073	6.81167	7.42985	10.8926	13.6929	15.0572			12.68	4.2713	5.46897	10.9239	14.5703	17.6032	19.1513			12.64	1.07395	2.04234	2.88357	6.92966	15.8414	22.3075			12.64	9.02244	13.7162	17.783	20.0098	26.1213	36.0308			12.64	10.175	13.2314	17.5703	20.4746
12.74	18.8845	21.7448	24.8506	26.2439	30.5383	34.8916			12.78	4.19907	6.77987	7.46774	10.8785	13.7579	15.0604			12.78	4.26135	5.44584	10.9844	14.5579	17.6946	19.1638			12.74	1.0725	2.04438	2.87642	6.91607	15.8797	22.2585			12.74	9.00537	13.6642	17.8894	20.0015	26.2683	36.0702			12.74	10.1441	13.1662	17.6552	20.4428
12.84	18.8815	21.7414	24.8467	26.2398	30.5335	34.8861			12.88	4.2104	6.77777	7.45632	10.8954	13.7327	15.0612			12.88	4.27288	5.4442	10.9677	14.5805	17.6623	19.165			12.84	1.07314	2.04064	2.89299	6.9626	15.8518	22.282			12.84	9.02886	13.6587	17.8604	20.0306	26.2178	36.0688			12.84	10.1695	13.1594	17.6247	20.4703
12.94	18.8257	21.6771	24.7732	26.1622	30.4432	34.783			12.98	4.20182	6.83009	7.42398	10.8875	13.7348	15.0189			12.98	4.26604	5.48863	10.9249	14.5764	17.6728	19.1195			12.94	1.07845	2.04196	2.88271	6.90916	15.8883	22.1989			12.94	9.0201	13.7789	17.802	20.0376	26.25	36.006			12.94	10.1471	13.2589	17.5454	20.4522
13.04	18.8688	21.7267	24.8299	26.2221	30.5129	34.8626			13.08	4.22861	6.8205	7.45746	10.9039	13.7649	15.0559			13.08	4.29418	5.48212	10.9766	14.6015	17.7153	19.1709			13.04	1.07195	2.04678	2.87977	6.90835	15.8581	22.2271			13.04	9.07233	13.7515	17.8718	20.0561	26.2921	36.0737			13.04	10.2098	13.2376	17.621	20.4789
13.14	18.8521	21.7075	24.808	26.1989	30.4859	34.8317			13.18	4.20139	6.79167	7.42968	10.8454	13.6892	15.045			13.18	4.26755	5.46025	10.9383	14.5266	17.6221	19.1615			13.14	1.07815	2.03924	2.88563	6.95543	15.8752	22.2104			13.14	9.02089	13.704	17.819	19.9638	26.1677	36.0754			13.14	10.1425	13.1797	17.5527	20.3659
13.24	18.851	21.7062	24.8065	26.1974	30.4841	34.8297			13.28	4.21511	6.78855	7.45627	10.8889	13.7383	15.046			13.28	4.28338	5.46015	10.9823	14.5913	17.6932	19.1713			13.24	1.07177	2.04054	2.88392	6.9644	15.8364	22.338			13.24	9.05208	13.7003	17.8862	20.0478	26.2667	36.0849			13.24	10.1743	13.1719	17.6133	20.445
13.34	18.8755	21.7344	24.8387	26.2314	30.5237	34.8749			13.38	4.21729	6.795	7.48341	10.8655	13.7224	15.0683			13.38	4.28591	5.46574	11.0231	14.561	17.6739	19.2011			13.34	1.07078	2.03301	2.88675	6.95058	15.8736	22.1994			13.34	9.08447	13.7553	18.0062	20.0659	26.3164	36.2488			13.34	10.1776	13.1819	17.674	20.3971
13.44	18.8748	21.7336	24.8379	26.2305	30.5226	34.8737			13.48	4.21673	6.78927	7.45065	10.837	13.7455	15.0697			13.48	4.28627	5.4623	10.9772	14.5259	17.7075	19.207			13.44	1.07029	2.0348	2.88197	6.91512	15.9236	22.2117			13.44	9.10432	13.7755	17.969	20.0596	26.4219	36.3361			13.44	10.1751	13.1692	17.5946	20.3412
13.54	18.7563	21.5972	24.682	26.0658	30.3311	34.6548			13.58	4.23044	6.82272	7.45765	10.8539	13.7814	14.9782			13.58	4.30028	5.48932	10.9877	14.5488	17.7541	19.0908			13.54	1.07606	2.03029	2.88296	6.91651	15.9242	22.3045			13.54	9.13955	13.8519	17.997	20.1033	26.5072	36.1379			13.54	10.2061	13.2315	17.6076	20.3688
13.64	18.7694	21.6122	24.6991	26.0839	30.3521	34.6789			13.68	4.21551	6.81459	7.44261	10.8501	13.7273	14.9899			13.68	4.28722	5.48548	10.9709	14.551	17.6932	19.115			13.64	1.0717	2.02958	2.88749	6.96711	15.8669	22.2629			13.64	9.12031	13.8552	17.9863	20.125	26.441	36.2176			13.64	10.169	13.2143	17.5702	20.3597
13.74	18.7885	21.6342	24.7242	26.1105	30.383	34.7142			13.78	4.21009	6.82085	7.48274	10.8305	13.7932	15.007			13.78	4.28209	5.49102	11.0311	14.5261	17.7797	19.1386			13.74	1.07349	2.0391	2.88585	6.96226	15.8905	22.3608			13.74	9.1195	13.8846	18.105	20.1128	26.5997	36.3025			13.74	10.1547	13.2249	17.6628	20.3205
13.84	18.8543	21.71	24.8109	26.202	30.4895	34.8359			13.88	4.19789	6.80228	7.49029	10.9002	13.8	15.0614			13.88	4.27102	5.47778	11.0457	14.624	17.7941	19.214			13.84	1.07399	2.03394	2.89535	6.94736	15.9221	22.3642			13.84	9.1075	13.8687	18.152	20.2742	26.6551	36.4918			13.84	10.124	13.1871	17.6783	20.4485
13.94	18.8149	21.6647	24.7591	26.1473	30.4258	34.7631			13.98	4.21331	6.80941	7.44623	10.8502	13.798	15.0315			13.98	4.28705	5.48396	10.9816	14.5581	17.7929	19.1774			13.94	1.07345	2.0352	2.88799	6.92922	15.8496	22.3422			13.94	9.15387	13.9029	18.0707	20.2098	26.6889	36.4709			13.94	10.1601	13.1996	17.5725	20.3525
14.04	18.9001	21.7628	24.8712	26.2656	30.5635	34.9204			14.08	4.22318	6.79792	7.47258	10.9093	13.7285	15.1013			14.08	4.29899	5.47713	11.0253	14.6439	17.7111	19.2749			14.04	1.07233	2.04091	2.88179	6.93954	15.8099	22.2429			14.04	9.18804	13.8987	18.1598	20.3481	26.5913	36.691			14.04	10.1826	13.1757	17.6325	20.4609
14.14	18.8773	21.7365	24.8411	26.2339	30.5266	34.8782			14.18	4.22991	6.81409	7.49768	10.8562	13.7125	15.0856			14.18	4.3062	5.49061	11.0633	14.5738	17.6919	19.2565			14.14	1.07411	2.03496	2.87585	6.93191	15.8301	22.2166			14.14	9.21306	13.9474	18.2414	20.2718	26.5903	36.6942			14.14	10.197	13.2046	17.6885	20.3576
14.24	18.7473	21.5868	24.6701	26.0533	30.3165	34.6382			14.28	4.21979	6.83048	7.44599	10.868	13.7474	14.9825			14.28	4.29649	5.50458	10.9885	14.5917	17.7394	19.1275			14.24	1.07213	2.03455	2.88489	6.93296	15.8968	22.373			14.24	9.21272	14.014	18.1584	20.3418	26.7208	36.5296			14.24	10.172	13.2356	17.5655	20.3786
14.34	18.8863	21.7469	24.853	26.2464	30.5412	34.8949			14.38	4.20686	6.79702	7.4661	10.8376	13.7773	15.0947			14.38	4.28449	5.4791	11.0212	14.5549	17.7827	19.276			14.34	1.0705	2.031	2.87826	6.96447	15.8025	22.3557			14.34	9.20224	13.9723	18.2426	20.3242	26.8306	36.8743			14.34	10.1402	13.1699	17.6118	20.3202
14.44	18.8759	21.7349	24.8393	26.232	30.5244	34.8757			14.48	4.21081	6.80213	7.4744	10.8947	13.7344	15.0877			14.48	4.28899	5.48383	11.0347	14.6332	17.7293	19.2692			14.44	1.0737	2.03297	2.88348	6.9303	15.7989	22.3111			14.44	9.21467	13.9886	18.2704	20.4397	26.7581	36.8723			14.44	10.1487	13.1785	17.6297	20.4253
14.54	18.8588	21.7153	24.8169	26.2083	30.4968	34.8442			14.58	4.2133	6.80394	7.4497	10.9175	13.7135	15.0753			14.58	4.2915	5.48526	10.9981	14.6637	17.7023	19.2533			14.54	1.07347	2.04412	2.89268	6.94432	15.9138	22.2402			14.54	9.22595	14.0011	18.2215	20.4954	26.7343	36.8653			14.54	10.154	13.181	17.5701	20.4665
14.64	18.8916	21.753	24.86	26.2538	30.5498	34.9047			14.68	4.22351	6.80902	7.44681	10.9219	13.7153	15.1025			14.68	4.30235	5.48992	10.995	14.671	17.7064	19.29			14.64	1.07279	2.03966	2.89689	6.93059	15.7843	22.2839			14.64	9.26604	14.0385	18.2494	20.5428	26.7891	37.0025			14.64	10.1777	13.1898	17.5618	20.473
14.74	18.8548	21.7106	24.8115	26.2027	30.4903	34.8367			14.78	4.22427	6.82761	7.45993	10.8944	13.7279	15.0748			14.78	4.30358	5.50549	11.0156	14.6357	17.7246	19.2567			14.74	1.07612	2.03717	2.89236	6.96121	15.9075	22.1911			14.74	9.26679	14.0754	18.2797	20.4892	26.8111	36.9311			14.74	10.1784	13.2243	17.5908	20.4192
14.84	18.7621	21.6038	24.6895	26.0738	30.3403	34.6654			14.88	4.20596	6.84316	7.4806	10.8828	13.8169	15.001			14.88	4.28641	5.51994	11.0499	14.6252	17.8456	19.169			14.84	1.07026	2.04423	2.88877	6.93895	15.7883	22.2595			14.84	9.23757	14.1242	18.3521	20.4917	27.0168	36.7938			14.84	10.1342	13.2543	17.6393	20.3973
14.94	18.8643	21.7216	24.8241	26.2159	30.5057	34.8543			14.98	4.21668	6.80201	7.48938	10.8909	13.7524	15.0828			14.98	4.29913	5.48905	11.0675	14.6423	17.7698	19.2816			14.94	1.07646	2.02711	2.88145	6.91977	15.9234	22.2884			14.94	9.26385	14.0434	18.3791	20.513	26.8987	37.0053			14.94	10.1598	13.1742	17.6596	20.4119
15.04	18.8301	21.6822	24.779	26.1684	30.4503	34.7911			15.08	4.21346	6.84672	7.48708	10.9156	13.8023	15.0563			15.08	4.29764	5.52743	11.0687	14.6815	17.8417	19.2558			15.04	1.07511	2.02911	2.88709	6.91315	15.7863	22.2557			15.04	9.2681	14.153	18.3959	20.5845	27.0293	36.9856			15.04	10.1512	13.2598	17.6528	20.4566
15.14	18.8148	21.6646	24.7589	26.1471	30.4256	34.7629			15.18	4.2299	6.79317	7.49887	10.8878	13.7942	15.0449			15.18	4.3157	5.48585	11.0895	14.6486	17.8366	19.2469			15.14	1.07724	2.03241	2.87831	6.93182	15.9124	22.2173			15.14	9.31502	14.0585	18.4462	20.556	27.0447	37.0002			15.14	10.1905	13.1556	17.6799	20.4038
15.24	18.8026	21.6505	24.7428	26.1301	30.4059	34.7403			15.28	4.2211	6.82874	7.4851	10.8659	13.7036	15.0363			15.28	4.3071	5.51506	11.0701	14.6204	17.721	19.2377			15.24	1.07445	2.03529	2.88938	6.93895	15.817	22.257			15.24	9.29488	14.131	18.4108	20.5129	26.8649	36.9762			15.24	10.1683	13.2233	17.6458	20.3608
15.34	18.87	21.7282	24.8316	26.2239	30.515	34.8649			15.38	4.20196	6.81278	7.47653	10.8582	13.7536	15.0904			15.38	4.28956	5.50472	11.0625	14.6168	17.7939	19.3159			15.34	1.07706	2.033	2.87909	6.9059	15.8061	22.2281			15.34	9.27086	14.1256	18.4258	20.5386	27.0157	37.182			15.34	10.1218	13.1918	17.6249	20.3456
15.44	18.8328	21.6853	24.7827	26.1722	30.4548	34.7962			15.48	4.23345	6.80342	7.44718	10.8713	13.7061	15.0608			15.48	4.32317	5.49901	11.0228	14.6394	17.7385	19.2845			15.44	1.07619	2.03364	2.89387	6.94706	15.902	22.1923			15.44	9.34504	14.1133	18.3627	20.5737	26.936	37.1277			15.44	10.1976	13.1737	17.5557	20.3702
15.54	18.8432	21.6972	24.7963	26.1865	30.4715	34.8153			15.58	4.20818	6.85139	7.46695	10.8666	13.8102	15.07			15.58	4.29782	5.53838	11.0533	14.6345	17.8751	19.2983			15.54	1.07059	2.04043	2.87916	6.92173	15.8884	22.381			15.54	9.29507	14.2217	18.423	20.5775	27.1576	37.1736			15.54	10.136	13.2656	17.601	20.3597
15.64	18.7696	21.6125	24.6994	26.0842	30.3525	34.6793			15.68	4.23376	6.81553	7.47653	10.9014	13.7158	15.0114			15.68	4.32538	5.51121	11.0711	14.6863	17.7587	19.2296			15.64	1.07407	2.0292	2.88161	6.94346	15.8794	22.303			15.64	9.35804	14.157	18.4593	20.6577	26.9905	37.0545			15.64	10.1974	13.1959	17.6232	20.4245
15.74	18.8826	21.7426	24.8481	26.2413	30.5352	34.888			15.78	4.21561	6.83989	7.45262	10.881	13.7676	15.1015			15.78	4.30776	5.5321	11.0381	14.6619	17.8297	19.3491			15.74	1.07572	2.0359	2.89259	6.95672	15.8402	22.3167			15.74	9.31899	14.2093	18.4024	20.6214	27.0956	37.2812			15.74	10.1537	13.2431	17.567	20.3864
15.84	18.8216	21.6724	24.7679	26.1566	30.4366	34.7754			15.88	4.23475	6.80392	7.45109	10.8622	13.7033	15.0537			15.88	4.32854	5.50456	11.0389	14.6408	17.7514	19.2933			15.84	1.07696	2.03967	2.89016	6.93695	15.8912	22.3308			15.84	9.3793	14.1617	18.434	20.6254	27.0208	37.2346			15.84	10.1993	13.1727	17.5624	20.3501
15.94	18.8499	21.705	24.8051	26.1959	30.4824	34.8277			15.98	4.22007	6.8168	7.47973	10.926	13.7728	15.0764			15.98	4.31459	5.51632	11.0841	14.7304	17.8457	19.3272			15.94	1.07062	2.04295	2.87736	6.92873	15.8817	22.2385			15.94	9.3531	14.1981	18.5174	20.7607	27.1762	37.3162			15.94	10.1637	13.1974	17.6295	20.4692
16.04	18.7967	21.6437	24.735	26.1219	30.3963	34.7293			16.08	4.23108	6.79488	7.44698	10.8463	13.7794	15.0346			16.08	4.32712	5.5002	11.0388	14.6272	17.8596	19.2793			16.04	1.07151	2.0311	2.89539	6.92762	15.9153	22.2881			16.04	9.38071	14.1573	18.4426	20.6162	27.1985	37.2253			16.04	10.1895	13.1541	17.5511	20.3185
16.14	18.8618	21.7186	24.8207	26.2124	30.5016	34.8496			16.18	4.20819	6.82231	7.4897	10.8341	13.8052	15.0866			16.18	4.30541	5.52459	11.1065	14.6166	17.9002	19.3536			16.14	1.07769	2.03948	2.89156	6.94613	15.8991	22.2153			16.14	9.35026	14.2454	18.5887	20.6379	27.3089	37.4354			16.14	10.1344	13.2072	17.6518	20.2957
16.24	18.8782	21.7375	24.8423	26.2352	30.5281	34.8799			16.28	4.20834	6.79582	7.4648	10.9046	13.7293	15.0998			16.28	4.30716	5.50519	11.0737	14.7171	17.8083	19.3777			16.24	1.07112	2.02678	2.87773	6.96399	15.8743	22.2282			16.24	9.35693	14.1997	18.5395	20.7862	27.1771	37.4935			16.24	10.1346	13.1557	17.5929	20.4273
16.34	18.8286	21.6805	24.7771	26.1663	30.4479	34.7884			16.38	4.22443	6.82638	7.45976	10.8788	13.7539	15.06			16.38	4.32625	5.53329	11.0729	14.6912	17.851	19.3384			16.34	1.07047	2.02534	2.89258	6.93925	15.8342	22.2947			16.34	9.40838	14.2873	18.5579	20.7717	27.2712	37.4572			16.34	10.1732	13.2146	17.5807	20.3788
16.44	18.8084	21.6572	24.7505	26.1383	30.4153	34.7511			16.48	4.21837	6.83112	7.49884	10.8844	13.7881	15.0443			16.48	4.32086	5.53817	11.133	14.7015	17.8988	19.3219			16.44	1.07425	2.03024	2.88405	6.94081	15.8456	22.3475			16.44	9.40859	14.3181	18.6823	20.8126	27.379	37.4727			16.44	10.1584	13.2235	17.6724	20.3888
16.54	18.8364	21.6894	24.7873	26.1771	30.4605	34.8027			16.58	4.2063	6.82811	7.49272	10.8715	13.7077	15.0665			16.58	4.30941	5.53692	11.1263	14.6872	17.7982	19.3545			16.54	1.06899	2.04003	2.89446	6.93737	15.8854	22.2869			16.54	9.40363	14.3453	18.7108	20.8367	27.283	37.6159			16.54	10.1293	13.2177	17.6579	20.3646
16.64	18.8193	21.6697	24.7648	26.1533	30.4329	34.7711			16.68	4.20745	6.83317	7.44108	10.8684	13.7499	15.0528			16.68	4.31249	5.54347	11.0545	14.6896	17.8609	19.3454			16.64	1.07236	2.03727	2.88192	6.93762	15.9081	22.1824			16.64	9.4137	14.3674	18.5967	20.8474	27.3888	37.6115			16.64	10.1321	13.2276	17.5364	20.359
16.74	18.7685	21.6112	24.698	26.0828	30.3507	34.6773			16.78	4.22881	6.79377	7.44355	10.8485	13.819	15.012			16.78	4.33601	5.51358	11.0623	14.6681	17.9574	19.3002			16.74	1.07514	2.04265	2.88122	6.90958	15.834	22.3669			16.74	9.47279	14.3016	18.6251	20.8339	27.5593	37.5543			16.74	10.1838	13.1516	17.5426	20.322
16.84	18.8005	21.6481	24.7401	26.1272	30.4024	34.7364			16.88	4.20889	6.8194	7.45594	10.8369	13.7544	15.0371			16.88	4.31647	5.5355	11.083	14.6554	17.877	19.3365			16.84	1.0747	2.04205	2.88774	6.94829	15.8199	22.2067			16.84	9.43571	14.367	18.671	20.8283	27.4524	37.6474			16.84	10.1358	13.2012	17.5718	20.3003
16.94	18.8434	21.6975	24.7966	26.1869	30.4719	34.8158			16.98	4.20203	6.83509	7.49465	10.9151	13.7633	15.071			16.98	4.31119	5.55049	11.1451	14.7673	17.8959	19.3879			16.94	1.06943	2.02526	2.87301	6.91795	15.791	22.1793			16.94	9.42347	14.4049	18.7741	20.9857	27.4793	37.7446			16.94	10.1195	13.2319	17.6634	20.4474
17.04	18.7438	21.5827	24.6654	26.0484	30.3107	34.6316			17.08	4.21274	6.81029	7.49294	10.911	13.7327	14.9912			17.08	4.32391	5.53259	11.147	14.7676	17.8634	19.293			17.04	1.06995	2.02566	2.88339	6.93809	15.8214	22.3033			17.04	9.44494	14.3488	18.7648	20.9721	27.4109	37.5347			17.04	10.1455	13.1841	17.6597	20.4399
17.14	18.8704	21.7286	24.8321	26.2244	30.5155	34.8656			17.18	4.20831	6.81443	7.50081	10.8949	13.8087	15.0921			17.18	4.32106	5.53811	11.1631	14.7516	17.9692	19.4305			17.14	1.07103	2.04026	2.89562	6.9597	15.9031	22.3296			17.14	9.45812	14.3927	18.8306	20.9926	27.63	37.8801			17.14	10.1349	13.1922	17.6784	20.4101
17.24	18.8553	21.7112	24.8123	26.2034	30.4912	34.8378			17.28	4.2346	6.80298	7.4922	10.8602	13.814	15.0794			17.28	4.34933	5.53044	11.1536	14.709	17.9814	19.4199			17.24	1.07075	2.03079	2.89534	6.92738	15.787	22.2139			17.24	9.53409	14.394	18.8423	20.9628	27.6898	37.9154			17.24	10.1985	13.1705	17.6586	20.3456
17.34	18.8432	21.6973	24.7963	26.1866	30.4716	34.8154			17.38	4.22293	6.79569	7.46984	10.8793	13.7646	15.0688			17.38	4.33919	5.52687	11.125	14.741	17.9248	19.4145			17.34	1.06823	2.03321	2.88978	6.94705	15.861	22.2295			17.34	9.51685	14.3922	18.8039	21.0195	27.617	37.9247			17.34	10.1711	13.1572	17.6071	20.3827
17.44	18.788	21.6337	24.7236	26.1098	30.3822	34.7133			17.48	4.22084	6.84375	7.48407	10.9206	13.7241	15.0239			17.48	4.33748	5.56649	11.1473	14.7985	17.8737	19.3585			17.44	1.07304	2.03281	2.89557	6.94981	15.8115	22.2573			17.44	9.52823	14.5185	18.8716	21.1351	27.5822	37.8754			17.44	10.1664	13.2506	17.6411	20.4607
17.54	18.8328	21.6853	24.7826	26.1721	30.4547	34.7961			17.58	4.20602	6.82156	7.48821	10.8877	13.7724	15.0584			17.58	4.32401	5.55072	11.158	14.76	17.944	19.4109			17.54	1.0741	2.03469	2.89197	6.95643	15.8209	22.3753			17.54	9.48732	14.4601	18.8672	21.0549	27.6576	37.9328			17.54	10.1314	13.2086	17.6521	20.4006
17.64	18.7861	21.6315	24.7212	26.1072	30.3792	34.7099			17.68	4.19991	6.79569	7.48921	10.8962	13.7762	15.0207			17.68	4.31888	5.53114	11.1625	14.7754	17.9538	19.3675			17.64	1.07678	2.02587	2.89384	6.96616	15.8244	22.2237			17.64	9.48498	14.4226	18.8925	21.0967	27.6987	37.8835			17.64	10.1169	13.1587	17.6548	20.4168
17.74	18.7652	21.6074	24.6936	26.0782	30.3454	34.6712			17.78	4.21303	6.82987	7.45696	10.8884	13.7922	15.0033			17.78	4.33419	5.56129	11.1191	14.7711	17.9821	19.3531			17.74	1.0757	2.0283	2.87287	6.95674	15.8862	22.3572			17.74	9.52144	14.5056	18.8247	21.0968	27.7507	37.8666			17.74	10.1488	13.2254	17.5795	20.403
17.84	18.8117	21.661	24.7548	26.1428	30.4206	34.7571			17.88	4.22078	6.84074	7.44308	10.8714	13.737	15.039			17.88	4.3442	5.57275	11.1036	14.7548	17.9186	19.4083			17.84	1.07482	2.02697	2.87517	6.91979	15.8144	22.3184			17.84	9.54541	14.5385	18.8024	21.078	27.6583	37.9825			17.84	10.1684	13.2476	17.5482	20.3727
17.94	18.8189	21.6693	24.7643	26.1528	30.4322	34.7704			17.98	4.21737	6.80567	7.47476	10.9014	13.744	15.0432			17.98	4.34274	5.54679	11.1561	14.8025	17.9361	19.4229			17.94	1.07544	2.0335	2.8878	6.95501	15.913	22.259			17.94	9.55874	14.4958	18.924	21.1828	27.7334	38.077			17.94	10.161	13.1808	17.6244	20.4307
18.04	18.8489	21.7038	24.8038	26.1945	30.4807	34.8258			18.08	4.21718	6.80529	7.43408	10.8597	13.7116	15.066			18.08	4.34382	5.54812	11.0986	14.7502	17.8992	19.4581			18.04	1.07115	2.0376	2.88181	6.91209	15.8603	22.3555			18.04	9.56844	14.5104	18.841	21.1241	27.6975	38.1751			18.04	10.1614	13.1812	17.53	20.3543
18.14	18.84	21.6936	24.7921	26.1821	30.4664	34.8094			18.18	4.21008	6.80368	7.43539	10.9094	13.7639	15.0582			18.18	4.33811	5.54887	11.1047	14.8233	17.9741	19.4552			18.14	1.07166	2.03629	2.89347	6.95071	15.795	22.3288			18.14	9.55916	14.5174	18.8578	21.236	27.823	38.1825			18.14	10.1446	13.1784	17.5335	20.448
18.24	18.8802	21.7398	24.8449	26.2379	30.5313	34.8836			18.28	4.20694	6.83442	7.4592	10.898	13.7207	15.0887			18.28	4.33631	5.57577	11.1439	14.8127	17.9236	19.501			18.24	1.07683	2.03875	2.88074	6.92247	15.8333	22.2125			18.24	9.56492	14.6026	18.9437	21.2425	27.7731	38.3115			18.24	10.1379	13.2392	17.5913	20.4286
18.34	18.8069	21.6554	24.7485	26.1361	30.4128	34.7482			18.38	4.20959	6.8174	7.4414	10.8588	13.7308	15.0289			18.38	4.34056	5.56384	11.1213	14.7645	17.943	19.4306			18.34	1.0771	2.03545	2.88591	6.90509	15.7935	22.1792			18.34	9.57836	14.5776	18.9132	21.1824	27.815	38.1894			18.34	10.1451	13.2072	17.5507	20.3565
18.44	18.7692	21.6121	24.6989	26.0838	30.3519	34.6786			18.48	4.19673	6.79367	7.45773	10.9056	13.7894	14.9968			18.48	4.32893	5.54656	11.1499	14.8338	18.0264	19.3963			18.44	1.06957	2.0312	2.88742	6.93161	15.8864	22.275			18.44	9.56769	14.5551	18.9915	21.3151	27.9881	38.1818			18.44	10.1154	13.1629	17.5913	20.4468
18.54	18.7443	21.5834	24.6662	26.0492	30.3117	34.6326			18.58	4.21706	6.83861	7.49271	10.8915	13.7751	14.9758			18.58	4.35174	5.58563	11.2069	14.8208	18.0154	19.3774			18.54	1.07377	2.02512	2.89109	6.91374	15.8758	22.3537			18.54	9.6074	14.6413	19.0675	21.2729	27.9398	38.1022			18.54	10.165	13.2507	17.6749	20.4216
18.64	18.8386	21.692	24.7903	26.1802	30.4642	34.8069			18.68	4.2043	6.8366	7.43502	10.9052	13.782	15.0488			18.68	4.33985	5.58562	11.1239	14.844	18.0296	19.4776			18.64	1.07234	2.03588	2.88971	6.92885	15.8406	22.2278			18.64	9.60284	14.6744	18.969	21.3542	28.0253	38.3858			18.64	10.1357	13.2488	17.5414	20.4504
18.74	18.8144	21.664	24.7583	26.1465	30.4249	34.762			18.78	4.21099	6.80886	7.48834	10.8343	13.776	15.0288			18.78	4.34863	5.56536	11.2085	14.7537	18.0295	19.4601			18.74	1.06824	2.04111	2.88761	6.95349	15.7803	22.309			18.74	9.62235	14.6213	19.1135	21.2246	28.0253	38.3517			18.74	10.1523	13.1957	17.6681	20.3183
18.84	18.7933	21.6399	24.7307	26.1173	30.3909	34.7232			18.88	4.21498	6.79651	7.47878	10.8813	13.7368	15.0109			18.88	4.35405	5.55692	11.1975	14.8222	17.9837	19.4427			18.84	1.06817	2.02993	2.8762	6.92277	15.8942	22.1858			18.84	9.6506	14.6237	19.127	21.359	28.0012	38.382			18.84	10.1625	13.1724	17.6464	20.4075
18.94	18.7403	21.5787	24.6608	26.0435	30.3051	34.6251			18.98	4.19982	6.80157	7.47336	10.884	13.6995	14.9662			18.98	4.33906	5.56191	11.1911	14.8282	17.9375	19.3878			18.94	1.06963	2.03727	2.88567	6.9545	15.7849	22.2593			18.94	9.61642	14.6354	19.1142	21.3656	27.9267	38.2699			18.94	10.1273	13.1841	17.6361	20.4156
19.04	18.8001	21.6477	24.7396	26.1267	30.4019	34.7358			19.08	4.19418	6.82242	7.46601	10.8373	13.7655	15.013			19.08	4.33423	5.58024	11.1827	14.7679	18.0281	19.4529			19.04	1.06906	2.0299	2.88452	6.95215	15.8889	22.3479			19.04	9.63073	14.7219	19.1495	21.3342	28.1407	38.4984			19.04	10.1143	13.2252	17.6198	20.3291
19.14	18.8553	21.7111	24.8121	26.2033	30.491	34.8376			19.18	4.21756	6.81929	7.47302	10.8419	13.7387	15.0563			19.18	4.35882	5.57824	11.1943	14.7756	17.9948	19.5109			19.14	1.07038	2.03987	2.87279	6.90556	15.795	22.2277			19.14	9.69685	14.7341	19.1921	21.3706	28.122	38.6589			19.14	10.1711	13.2197	17.637	20.3385
19.24	18.7603	21.6018	24.6872	26.0714	30.3375	34.6622			19.28	4.21392	6.78812	7.4888	10.814	13.7233	14.979			19.28	4.35601	5.55395	11.2204	14.7409	17.9786	19.4149			19.24	1.07146	2.02991	2.89267	6.94197	15.8626	22.2054			19.24	9.70707	14.6949	19.2695	21.3566	28.1444	38.5342			19.24	10.1634	13.1606	17.6761	20.2883
19.34	18.7838	21.6288	24.7181	26.104	30.3754	34.7055			19.38	4.19809	6.78364	7.42662	10.8113	13.7592	14.9958			19.38	4.34117	5.55223	11.1311	14.7424	18.0319	19.4435			19.34	1.07015	2.02336	2.89171	6.94363	15.7957	22.3226			19.34	9.67634	14.6939	19.1209	21.364	28.2348	38.6003			19.34	10.1264	13.1535	17.5314	20.2857
19.44	18.876	21.735	24.8394	26.2321	30.5245	34.8759			19.48	4.20032	6.79767	7.45795	10.8739	13.703	15.0674			19.48	4.34502	5.56568	11.1821	14.833	17.9647	19.5433			19.44	1.0676	2.02728	2.87639	6.95929	15.8978	22.2146			19.44	9.69651	14.7471	19.2313	21.521	28.1632	38.8449			19.44	10.133	13.1822	17.6074	20.4055
19.54	18.8145	21.6642	24.7585	26.1467	30.4251	34.7623			19.58	4.22647	6.81963	7.44348	10.8438	13.7679	15.0157			19.58	4.37349	5.58549	11.164	14.7967	18.0556	19.4826			19.54	1.07333	2.03473	2.88063	6.95546	15.7945	22.2052			19.54	9.76228	14.803	19.2047	21.4733	28.3121	38.733			19.54	10.1976	13.2269	17.5759	20.3521
19.64	18.7507	21.5907	24.6746	26.058	30.322	34.6444			19.68	4.22006	6.82797	7.43446	10.8725	13.702	14.9625			19.68	4.36922	5.59535	11.1565	14.8439	17.9789	19.4241			19.64	1.07043	2.03092	2.87601	6.91186	15.8793	22.21			19.64	9.75649	14.8348	19.1991	21.5501	28.2026	38.6316			19.64	10.1838	13.2452	17.5574	20.4093
19.74	18.7428	21.5816	24.6641	26.047	30.3092	34.6298			19.78	4.22298	6.79749	7.43552	10.8563	13.689	14.9544			19.78	4.37374	5.57228	11.1619	14.8269	17.9681	19.4202			19.74	1.06949	2.02443	2.87783	6.92862	15.8329	22.3367			19.74	9.76441	14.7703	19.2042	21.5205	28.1794	38.6153			19.74	10.1919	13.1875	17.5619	20.381
19.84	18.8839	21.7441	24.8498	26.2431	30.5373	34.8905			19.88	4.20728	6.77218	7.42455	10.806	13.6866	15.0646			19.88	4.35773	5.55185	11.1461	14.759	17.9659	19.5645			19.84	1.07601	2.03055	2.88874	6.95701	15.9081	22.3086			19.84	9.71885	14.7013	19.1576	21.4004	28.1477	38.8628			19.84	10.1557	13.1405	17.5388	20.29
19.94	18.8551	21.7109	24.8119	26.203	30.4907	34.8372			19.98	4.20793	6.79668	7.43305	10.8148	13.6959	15.0396			19.98	4.3595	5.57334	11.1617	14.7748	17.9827	19.5369			19.94	1.06922	2.0284	2.89278	6.9573	15.9055	22.179			19.94	9.73263	14.7731	19.2038	21.4449	28.2024	38.8473			19.94	10.1585	13.1896	17.561	20.3089
20.04	18.7552	21.596	24.6805	26.0643	30.3293	34.6528			20.08	4.20743	6.80582	7.4477	10.8436	13.7344	14.9579			20.08	4.36063	5.58293	11.1879	14.8196	18.0399	19.4381			20.04	1.07345	2.03719	2.87814	6.9364	15.8474	22.2545			20.04	9.74396	14.812	19.2663	21.5295	28.3178	38.6859			20.04	10.1586	13.2091	17.5979	20.3655
20.14	18.7518	21.592	24.676	26.0595	30.3237	34.6464			20.18	4.20219	6.79259	7.44534	10.8351	13.6918	14.9522			20.18	4.35658	5.57385	11.1879	14.8128	17.9897	19.4369			20.14	1.07192	2.03532	2.88488	6.92324	15.8645	22.3406			20.14	9.73467	14.7875	19.2658	21.519	28.2383	38.6825			20.14	10.1478	13.1858	17.5955	20.3534
20.24	18.8543	21.71	24.8108	26.2019	30.4894	34.8357			20.28	4.20601	6.81207	7.46161	10.831	13.7486	15.0314			20.28	4.36243	5.59226	11.2172	14.8136	18.0723	19.5484			20.24	1.07597	2.03368	2.87499	6.90647	15.9107	22.1703			20.24	9.76277	14.8592	19.3461	21.5534	28.4115	38.9643			20.24	10.1588	13.2259	17.6371	20.3493
20.34	18.8309	21.6831	24.7801	26.1695	30.4517	34.7926			20.38	4.19389	6.80735	7.47345	10.7949	13.6996	15.0104			20.38	4.35123	5.59014	11.2385	14.7688	18.0135	19.5271			20.34	1.07254	2.02265	2.88797	6.94027	15.8061	22.3242			20.34	9.73439	14.8485	19.3763	21.4809	28.3095	38.9085			20.34	10.131	13.2186	17.6675	20.2842
20.44	18.8859	21.7465	24.8525	26.2459	30.5406	34.8943			20.48	4.21906	6.81374	7.47402	10.8567	13.724	15.0516			20.48	4.37811	5.59637	11.2414	14.856	18.0487	19.5841			20.44	1.06932	2.03885	2.88266	6.95293	15.8938	22.3477			20.44	9.80376	14.8791	19.3994	21.628	28.3916	39.059			20.44	10.1935	13.2334	17.672	20.4039
20.54	18.846	21.7005	24.8	26.1905	30.4761	34.8205			20.58	4.20979	6.80765	7.45578	10.8139	13.6785	15.0171			20.58	4.36925	5.59235	11.2159	14.8	17.992	19.5428			20.54	1.06903	2.03478	2.89331	6.94274	15.9006	22.2577			20.54	9.7811	14.8641	19.3499	21.5404	28.2942	38.9652			20.54	10.1726	13.2235	17.6315	20.3265
20.64	18.8597	21.7162	24.8179	26.2094	30.4981	34.8457			20.68	4.20253	6.79027	7.43342	10.8616	13.7052	15.0263			20.68	4.36394	5.5809	11.1879	14.8729	18.0363	19.5647			20.64	1.06994	2.03028	2.87362	6.93405	15.8306	22.1922			20.64	9.77273	14.839	19.3086	21.6543	28.3741	39.023			20.64	10.1561	13.191	17.5803	20.4182
20.74	18.765	21.6072	24.6934	26.0779	30.3451	34.6709			20.78	4.20901	6.78286	7.45878	10.8299	13.7136	14.9487			20.78	4.37225	5.57684	11.2302	14.8349	18.0539	19.4706			20.74	1.07215	2.02882	2.89084	6.90842	15.7761	22.3615			20.74	9.79951	14.8406	19.3977	21.6169	28.4256	38.8678			20.74	10.1734	13.1787	17.6431	20.3619
20.84	18.7447	21.5839	24.6667	26.0497	30.3123	34.6334			20.88	4.20662	6.77374	7.46938	10.8036	13.6913	14.9299			20.88	4.37052	5.5703	11.2481	14.8014	18.0276	19.4495			20.84	1.06938	2.03093	2.89543	6.94377	15.8011	22.3175			20.84	9.80294	14.8343	19.4431	21.5842	28.4054	38.8548			20.84	10.1691	13.1629	17.6707	20.3154
20.94	18.731	21.568	24.6486	26.0306	30.29	34.6079			20.98	4.21336	6.7689	7.40837	10.8759	13.6414	14.9166			20.98	4.37831	5.56731	11.1582	14.9031	17.9652	19.4356			20.94	1.07127	2.03024	2.87141	6.91017	15.871	22.2412			20.94	9.82316	14.8305	19.2931	21.7385	28.3149	38.8378			20.94	10.1871	13.1557	17.5294	20.4547
21.04	18.7363	21.5741	24.6556	26.038	30.2986	34.6178			21.08	4.21416	6.81345	7.4079	10.8497	13.7064	14.9194			21.08	4.38054	5.60574	11.161	14.8719	18.0565	19.4455			21.04	1.07435	2.02993	2.88762	6.9515	15.905	22.1743			21.04	9.83058	14.9365	19.3028	21.6984	28.4658	38.8671			21.04	10.1899	13.2434	17.5297	20.4071
21.14	18.8528	21.7084	24.809	26.2	30.4871	34.8331			21.18	4.20184	6.78978	7.41155	10.791	13.6673	15.0098			21.18	4.36843	5.58716	11.1683	14.7939	18.0079	19.5665			21.14	1.07063	2.02671	2.87689	6.95686	15.7744	22.2076			21.14	9.7988	14.88	19.3063	21.5744	28.3758	39.0905			21.14	10.1616	13.1994	17.5409	20.2998
21.24	18.761	21.6026	24.6881	26.0723	30.3386	34.6635			21.28	4.20143	6.81306	7.45915	10.8661	13.6378	14.9347			21.28	4.36976	5.60858	11.2446	14.9028	17.9763	19.4764			21.24	1.07347	2.02128	2.88326	6.93743	15.821	22.3262			21.24	9.80837	14.9471	19.4512	21.7478	28.3451	38.9366			21.24	10.1618	13.2463	17.6558	20.4435
21.34	18.8925	21.754	24.8611	26.255	30.5512	34.9063			21.38	4.18008	6.76294	7.4641	10.822	13.7353	15.0376			21.38	4.3492	5.56943	11.2563	14.848	18.1117	19.618			21.34	1.07394	2.03226	2.88935	6.92734	15.8434	22.2913			21.34	9.77352	14.8599	19.494	21.6929	28.5916	39.2652			21.34	10.1113	13.1502	17.6693	20.3627
21.44	18.8008	21.6484	24.7404	26.1276	30.4029	34.7369			21.48	4.18634	6.81512	7.45878	10.7956	13.6818	14.9624			21.48	4.35638	5.61325	11.25	14.8139	18.0438	19.5228			21.44	1.07199	2.02945	2.89099	6.91923	15.8508	22.2			21.44	9.80331	14.9977	19.5103	21.6734	28.5242	39.1292			21.44	10.1278	13.2535	17.6592	20.3158
21.54	18.8956	21.7576	24.8653	26.2594	30.5563	34.9122			21.58	4.21035	6.78447	7.45175	10.801	13.6911	15.0364			21.58	4.38252	5.58948	11.2424	14.8253	18.0608	19.6246			21.54	1.07391	2.02794	2.88604	6.9444	15.8453	22.3004			21.54	9.86163	14.9335	19.496	21.6889	28.5495	39.3312			21.54	10.1868	13.1951	17.6442	20.3279
21.64	18.8551	21.711	24.812	26.2032	30.4909	34.8374			21.68	4.20075	6.80694	7.42702	10.7882	13.6598	15.0021			21.68	4.37412	5.61003	11.2091	14.8131	18.0261	19.5869			21.64	1.07251	2.02568	2.88246	6.936	15.8605	22.2526			21.64	9.85613	15.0088	19.4649	21.7006	28.5335	39.309			21.64	10.1649	13.2405	17.5879	20.3065
21.74	18.7298	21.5666	24.647	26.0289	30.2881	34.6057			21.78	4.19385	6.7676	7.43034	10.7701	13.6859	14.8997			21.78	4.36866	5.57982	11.2186	14.7941	18.0677	19.4609			21.74	1.07091	2.03597	2.88338	6.93142	15.7744	22.218			21.74	9.84532	14.9302	19.4843	21.6761	28.6037	39.0622			21.74	10.1499	13.1662	17.5987	20.2757
21.84	18.8563	21.7123	24.8135	26.2047	30.4927	34.8395			21.88	4.20817	6.80118	7.4286	10.8124	13.6649	14.9978			21.88	4.3843	5.60843	11.2178	14.8547	18.043	19.5924			21.84	1.07104	2.03479	2.87604	6.90274	15.9049	22.2487			21.84	9.88057	15.0068	19.4828	21.7648	28.5646	39.326			21.84	10.1861	13.2335	17.5972	20.3584
21.94	18.7988	21.6461	24.7379	26.1249	30.3998	34.7333			21.98	4.20632	6.77731	7.41805	10.8124	13.7059	14.949			21.98	4.38342	5.59007	11.2045	14.8582	18.1013	19.5332			21.94	1.07101	2.02644	2.88076	6.90864	15.7932	22.2663			21.94	9.89569	14.9835	19.4935	21.8077	28.7066	39.2752			21.94	10.1835	13.1894	17.5754	20.3622
22.04	18.782	21.6268	24.7157	26.1015	30.3725	34.7022			22.08	4.21003	6.78121	7.45326	10.8518	13.706	14.9334			22.08	4.38782	5.59398	11.2591	14.9141	18.1037	19.5152			22.04	1.07172	2.02311	2.87158	6.92724	15.8567	22.3445			22.04	9.90506	14.9932	19.5874	21.8885	28.7087	39.2367			22.04	10.1939	13.1989	17.6613	20.4391
22.14	18.7293	21.5661	24.6464	26.0283	30.2874	34.6049			22.18	4.18836	6.76384	7.39307	10.8299	13.7153	14.8889			22.18	4.36749	5.58253	11.1739	14.8918	18.1254	19.4671			22.14	1.0687	2.02163	2.87765	6.91509	15.8172	22.1601			22.14	9.86676	14.974	19.4542	21.8725	28.7653	39.1702			22.14	10.143	13.1672	17.5215	20.4012
22.24	18.8131	21.6626	24.7567	26.1447	30.4229	34.7597			22.28	4.17727	6.74923	7.39686	10.7685	13.63	14.9538			22.28	4.35655	5.57127	11.1813	14.8094	18.0152	19.5548			22.24	1.06858	2.03173	2.88517	6.93256	15.791	22.2034			22.24	9.83532	14.9336	19.4536	21.7366	28.5708	39.3196			22.24	10.1171	13.1399	17.5321	20.2873
22.34	18.8029	21.6509	24.7433	26.1306	30.4064	34.7409			22.38	4.19523	6.75883	7.41618	10.7735	13.6107	14.9432			22.38	4.37601	5.58012	11.2123	14.8188	17.9927	19.5442			22.34	1.06909	2.03538	2.87515	6.93741	15.7697	22.2541			22.34	9.88752	14.9698	19.524	21.7687	28.5591	39.3312			22.34	10.1622	13.1607	17.5806	20.3
22.44	18.7925	21.6389	24.7296	26.1162	30.3896	34.7217			22.48	4.17562	6.75214	7.41462	10.7599	13.6244	14.9328			22.48	4.35683	5.57623	11.2133	14.8043	18.0161	19.5363			22.44	1.06714	2.03277	2.89308	6.91708	15.7774	22.2074			22.44	9.84272	14.9572	19.5227	21.7442	28.592	39.3095			22.44	10.116	13.1494	17.5792	20.2769
22.54	18.7691	21.612	24.6988	26.0836	30.3518	34.6785			22.58	4.18045	6.75944	7.40661	10.8338	13.6625	14.9119			22.58	4.36329	5.58408	11.2048	14.9109	18.0724	19.5154			22.54	1.07101	2.02582	2.87385	6.94255	15.8638	22.2818			22.54	9.86477	14.9895	19.5227	21.9172	28.703	39.2971			22.54	10.1291	13.1654	17.5626	20.4189
22.64	18.8679	21.7257	24.8287	26.2208	30.5114	34.8609			22.68	4.20651	6.76814	7.3883	10.799	13.6223	14.9878			22.68	4.39242	5.59373	11.182	14.8696	18.0271	19.6232			22.64	1.07103	2.0239	2.88918	6.93352	15.8541	22.1982			22.64	9.94268	15.0337	19.5067	21.8832	28.6658	39.5623			22.64	10.194	13.1846	17.5222	20.3571
22.74	18.8094	21.6584	24.7519	26.1397	30.417	34.753			22.78	4.19617	6.77476	7.38893	10.8109	13.6959	14.9389			22.78	4.38235	5.60013	11.1848	14.8884	18.1275	19.5625			22.74	1.07164	2.03403	2.89144	6.93508	15.8485	22.1854			22.74	9.92177	15.0537	19.5153	21.915	28.8309	39.4473			22.74	10.1705	13.1996	17.5264	20.3825
22.84	18.8331	21.6856	24.783	26.1725	30.4552	34.7967			22.88	4.16948	6.78521	7.39468	10.7582	13.6246	14.9549			22.88	4.35529	5.60982	11.1956	14.8186	18.0366	19.5871			22.84	1.07421	2.02523	2.89241	6.92865	15.89	22.1919			22.84	9.87778	15.1062	19.5683	21.8504	28.7365	39.5661			22.84	10.1076	13.2222	17.5431	20.2867
22.94	18.7613	21.6029	24.6884	26.0727	30.339	34.6639			22.98	4.17104	6.7637	7.44531	10.7621	13.6011	14.8956			22.98	4.35768	5.593	11.2742	14.8266	18.0085	19.5128			22.94	1.07157	2.0216	2.88829	6.94348	15.8137	22.1833			22.94	9.87497	15.0484	19.6894	21.844	28.668	39.3832			22.94	10.113	13.1824	17.6661	20.2974
23.04	18.7347	21.5724	24.6536	26.0358	30.2961	34.6149			23.08	4.19922	6.79501	7.42257	10.8139	13.7042	14.8724			23.08	4.38774	5.61968	11.2414	14.9001	18.1476	19.4852			23.04	1.07264	2.03676	2.87536	6.93117	15.8764	22.3347			23.04	9.95503	15.1383	19.6556	21.9786	28.9241	39.3748			23.04	10.1826	13.2452	17.6144	20.3977
23.14	18.7409	21.5795	24.6617	26.0444	30.3061	34.6263			23.18	4.18473	6.77444	7.42745	10.8217	13.6657	14.8751			23.18	4.37389	5.60434	11.2521	14.9153	18.1021	19.4945			23.14	1.06793	2.03523	2.8893	6.95152	15.8346	22.2698			23.14	9.9442	15.1283	19.7151	22.0467	28.9113	39.4753			23.14	10.1488	13.2067	17.6282	20.4151
23.24	18.7888	21.6346	24.7247	26.111	30.3836	34.7148			23.28	4.18588	6.76225	7.41886	10.765	13.6582	14.9101			23.28	4.37599	5.5954	11.2414	14.8401	18.0958	19.5443			23.24	1.06831	2.02923	2.87841	6.94294	15.8761	22.3465			23.24	9.9425	15.0943	19.6835	21.9213	28.8825	39.5504			23.24	10.1537	13.1857	17.6114	20.3122
23.34	18.8392	21.6927	24.791	26.181	30.4651	34.808			23.38	4.19168	6.73552	7.43176	10.7627	13.6229	14.9472			23.38	4.38462	5.57654	11.2675	14.8456	18.0596	19.6045			23.34	1.07538	2.03136	2.88887	6.92932	15.8565	22.262			23.34	9.95084	15.0265	19.707	21.9046	28.792	39.6273			23.34	10.1694	13.1357	17.6449	20.3111
23.44	18.8068	21.6553	24.7483	26.1359	30.4126	34.748			23.48	4.16404	6.79207	7.39307	10.7529	13.6785	14.9183			23.48	4.35694	5.62495	11.212	14.8363	18.1385	19.5721			23.44	1.07197	2.02271	2.87787	6.92543	15.887	22.3422			23.44	9.90761	15.1869	19.6488	21.9342	28.9752	39.6402			23.44	10.1046	13.2489	17.557	20.2971
23.54	18.7577	21.5988	24.6837	26.0677	30.3332	34.6573			23.58	4.1845	6.77097	7.37359	10.8057	13.6005	14.8765			23.58	4.3797	5.60921	11.1859	14.9138	18.0405	19.5233			23.54	1.0749	2.03592	2.88397	6.95566	15.8036	22.2266			23.54	9.97011	15.1608	19.6242	22.0726	28.8498	39.584			23.54	10.156	13.2101	17.5138	20.4005
23.64	18.8119	21.6612	24.7551	26.143	30.4209	34.7574			23.68	4.17077	6.73983	7.40379	10.7811	13.6686	14.9158			23.68	4.36717	5.58577	11.2365	14.8861	18.1386	19.5831			23.64	1.06825	2.03645	2.86992	6.943	15.7833	22.2102			23.64	9.94442	15.1017	19.7186	22.0379	29.0149	39.7167			23.64	10.1251	13.1524	17.5897	20.3588
23.74	18.8354	21.6883	24.786	26.1758	30.459	34.801			23.78	4.19515	6.75449	7.38192	10.7818	13.6815	14.9312			23.78	4.39368	5.59916	11.2058	14.8904	18.1597	19.6077			23.74	1.06926	2.02639	2.88925	6.90775	15.8996	22.1879			23.74	10.0094	15.1449	19.6737	22.0544	29.0621	39.7847			23.74	10.1864	13.1838	17.5414	20.3644
23.84	18.8703	21.7285	24.832	26.2242	30.5154	34.8654			23.88	4.18663	6.75742	7.39859	10.7694	13.6347	14.9559			23.88	4.38657	5.60391	11.2358	14.8794	18.105	19.6483			23.84	1.06903	2.02988	2.88221	6.90991	15.77	22.2204			23.84	9.9818	15.1405	19.7038	22.0129	28.9415	39.8217			23.84	10.1674	13.1918	17.584	20.3444
23.94	18.8536	21.7092	24.8099	26.201	30.4883	34.8345			23.98	4.18454	6.7574	7.40587	10.7973	13.5813	14.9403			23.98	4.38592	5.60587	11.2508	14.9231	18.0405	19.6346			23.94	1.07173	2.022	2.88452	6.94295	15.8926	22.3085			23.94	9.98778	15.1571	19.7449	22.0942	28.8599	39.8237			23.94	10.164	13.1939	17.6042	20.4004
24.04	18.7264	21.5628	24.6426	26.0242	30.2827	34.5995			24.08	4.17355	6.73927	7.39563	10.7605	13.6381	14.8369			24.08	4.37634	5.5933	11.2402	14.8789	18.124	19.5074			24.04	1.06868	2.02268	2.87729	6.95236	15.8332	22.2061			24.04	9.97603	15.1384	19.7462	22.051	29.0227	39.6057			24.04	10.1388	13.1604	17.5824	20.3339
24.14	18.7409	21.5795	24.6617	26.0444	30.3061	34.6263			24.18	4.17276	6.76918	7.3853	10.7521	13.6798	14.8451			24.18	4.37713	5.62021	11.2287	14.8728	18.1861	19.5254			24.14	1.07012	2.02249	2.88918	6.9326	15.7887	22.1638			24.14	9.97552	15.2077	19.7214	22.0368	29.1154	39.633			24.14	10.139	13.2217	17.5616	20.3224
24.24	18.7452	21.5844	24.6673	26.0504	30.3131	34.6343			24.28	4.1706	6.72219	7.38178	10.7362	13.5623	14.8457			24.28	4.37569	5.58224	11.2254	14.8535	18.0332	19.5299			24.24	1.07221	2.01914	2.8895	6.933	15.821	22.3073			24.24	9.9832	15.1215	19.7374	22.0324	28.9025	39.6857			24.24	10.1356	13.1322	17.5563	20.2958
24.34	18.7773	21.6214	24.7096	26.095	30.365	34.6936			24.38	4.16471	6.72065	7.40825	10.7907	13.5833	14.8677			24.38	4.37052	5.58224	11.2683	14.9325	18.0654	19.5633			24.34	1.07195	2.0363	2.88699	6.92844	15.8268	22.2941			24.34	9.98056	15.1354	19.8309	22.1699	28.9807	39.7902			24.34	10.1233	13.1318	17.6229	20.4031
24.44	18.7451	21.5843	24.6672	26.0503	30.3129	34.6341			24.48	4.17729	6.75305	7.41977	10.7283	13.6741	14.8386			24.48	4.38488	5.61064	11.2888	14.85	18.191	19.5302			24.44	1.07573	2.02085	2.88562	6.91668	15.8597	22.2485			24.44	10.0197	15.2221	19.8797	22.0615	29.2007	39.7481			24.44	10.1565	13.1985	17.6548	20.2902
24.54	18.8923	21.7538	24.8609	26.2548	30.551	34.9061			24.58	4.17939	6.76946	7.41084	10.7908	13.6031	14.9519			24.58	4.38853	5.62613	11.2789	14.9415	18.1025	19.6859			24.54	1.0752	2.02331	2.87873	6.94601	15.7964	22.2552			24.54	10.0406	15.2832	19.8871	22.2252	29.095	40.115			24.54	10.1636	13.2332	17.637	20.4125
24.64	18.7845	21.6297	24.7191	26.105	30.3767	34.7069			24.68	4.1553	6.73804	7.36528	10.7717	13.622	14.8636			24.68	4.36597	5.60354	11.2166	14.9243	18.1391	19.5819			24.64	1.06812	2.02732	2.88857	6.90435	15.879	22.3119			24.64	10.0012	15.2405	19.8014	22.2268	29.1893	39.9518			24.64	10.107	13.1743	17.5319	20.3802
24.74	18.7572	21.5982	24.6831	26.067	30.3324	34.6564			24.78	4.16252	6.73563	7.39478	10.718	13.6319	14.8391			24.78	4.37458	5.60284	11.2642	14.8534	18.1564	19.5542			24.74	1.07325	2.02209	2.88867	6.90551	15.8871	22.268			24.74	10.0241	15.2434	19.8917	22.1282	29.2265	39.9082			24.74	10.1263	13.1719	17.6052	20.2822
24.84	18.7687	21.6115	24.6982	26.083	30.3511	34.6777			24.88	4.17706	6.72803	7.41078	10.7876	13.6219	14.8447			24.88	4.3909	5.59785	11.2912	14.9535	18.1474	19.5662			24.84	1.06849	2.03169	2.87109	6.95997	15.8957	22.2571			24.84	10.0569	15.2229	19.9304	22.2671	29.1987	39.9144			24.84	10.1639	13.16	17.6473	20.4185
24.94	18.8812	21.741	24.8463	26.2394	30.533	34.8855			24.98	4.16818	6.73311	7.39682	10.7742	13.5941	14.9305			24.98	4.38367	5.60477	11.2754	14.942	18.1191	19.6888			24.94	1.06732	2.0296	2.87688	6.90895	15.8959	22.2398			24.94	10.0478	15.253	19.9171	22.2665	29.1748	40.1941			24.94	10.1444	13.1726	17.6176	20.3972
25.04	18.7377	21.5757	24.6574	26.0399	30.3009	34.6203			25.08	4.17615	6.74433	7.37955	10.7452	13.6575	14.8141			25.08	4.39303	5.61535	11.2515	14.9051	18.2077	19.5396			25.04	1.0717	2.03657	2.88433	6.96058	15.834	22.2256			25.04	10.0663	15.2772	19.8692	22.2049	29.3087	39.8778			25.04	10.1656	13.1969	17.5797	20.346
25.14	18.7877	21.6334	24.7233	26.1095	30.3818	34.7128			25.18	4.17244	6.7476	7.40401	10.7856	13.627	14.8511			25.18	4.39066	5.62002	11.2928	14.9664	18.1733	19.5952			25.14	1.07282	2.03529	2.87036	6.95219	15.7698	22.1929			25.14	10.0746	15.311	19.9694	22.3269	29.2936	40.0463			25.14	10.1582	13.2054	17.6408	20.4259
25.24	18.8204	21.671	24.7663	26.1549	30.4346	34.7732			25.28	4.15728	6.73465	7.37616	10.7765	13.5396	14.8735			25.28	4.3769	5.61205	11.2559	14.9613	18.0658	19.6346			25.24	1.07153	2.03024	2.8945	6.92948	15.8788	22.1465			25.24	10.0431	15.2893	19.9043	22.3193	29.1203	40.1267			25.24	10.1235	13.1829	17.5781	20.413
25.34	18.8115	21.6608	24.7546	26.1426	30.4203	34.7568			25.38	4.1675	6.72992	7.35308	10.7462	13.5611	14.8634			25.38	4.38856	5.60927	11.223	14.9222	18.0983	19.6253			25.34	1.07197	2.02871	2.87051	6.91822	15.8845	22.2586			25.34	10.0808	15.2984	19.8677	22.2853	29.2045	40.1516			25.34	10.1503	13.1762	17.5265	20.3594
25.44	18.7541	21.5947	24.679	26.0628	30.3275	34.6507			25.48	4.15407	6.74321	7.3696	10.7635	13.6289	14.8152			25.48	4.37535	5.62154	11.2506	14.9495	18.1925	19.5658			25.44	1.07096	2.02734	2.88498	6.90192	15.77	22.1952			25.44	10.0614	15.3485	19.9382	22.3503	29.3885	40.0734			25.44	10.1196	13.2048	17.5694	20.3963
25.54	18.8544	21.7102	24.811	26.2021	30.4897	34.836			25.58	4.15935	6.74901	7.362	10.7214	13.5352	14.8915			25.58	4.38253	5.62846	11.2432	14.8964	18.0742	19.6739			25.54	1.07445	2.02896	2.87076	6.95617	15.8493	22.1604			25.54	10.068	15.3522	19.9053	22.2489	29.1685	40.2547			25.54	10.1345	13.2188	17.5547	20.3204
25.64	18.8589	21.7153	24.817	26.2084	30.4969	34.8443			25.68	4.16179	6.71933	7.36892	10.7467	13.6126	14.8914			25.68	4.38702	5.60616	11.2587	14.9382	18.1854	19.6823			25.64	1.07395	2.03332	2.884	6.91601	15.8174	22.2561			25.64	10.0882	15.3065	19.9525	22.3333	29.377	40.3119			25.64	10.1427	13.1637	17.5752	20.3732
25.74	18.7286	21.5653	24.6455	26.0273	30.2863	34.6036			25.78	4.14432	6.70067	7.38111	10.7651	13.5496	14.7849			25.78	4.37107	5.59375	11.2837	14.9722	18.1115	19.5527			25.74	1.06652	2.02993	2.88173	6.92272	15.7648	22.2751			25.74	10.0591	15.284	20.0117	22.4009	29.2794	40.0762			25.74	10.1024	13.1301	17.6083	20.4126
25.84	18.7465	21.5859	24.669	26.0522	30.3151	34.6366			25.88	4.16938	6.73929	7.37741	10.7066	13.5209	14.7963			25.88	4.39851	5.62728	11.2806	14.8942	18.0774	19.5722			25.84	1.07296	2.021	2.89447	6.90499	15.8316	22.2111			25.84	10.1294	15.3865	20.0204	22.3	29.2449	40.1446			25.84	10.1655	13.2083	17.6028	20.3055
25.94	18.8473	21.702	24.8017	26.1923	30.4782	34.8229			25.98	4.16278	6.71328	7.39728	10.7578	13.6177	14.8736			25.98	4.39298	5.60739	11.3147	14.9704	18.2127	19.6809			25.94	1.07522	2.02983	2.87457	6.94643	15.7598	22.2074			25.94	10.112	15.3252	20.0718	22.4038	29.4505	40.3492			25.94	10.1508	13.1591	17.6527	20.4055
26.04	18.8836	21.7437	24.8494	26.2427	30.5368	34.8899			26.08	4.1521	6.72881	7.39154	10.7529	13.5926	14.8996			26.08	4.38269	5.62161	11.3084	14.9669	18.1832	19.7197			26.04	1.07352	2.02165	2.87173	6.94962	15.8409	22.2944			26.04	10.1007	15.3828	20.0852	22.4261	29.4388	40.4783			26.04	10.1264	13.1917	17.6419	20.3995
26.14	18.7336	21.571	24.652	26.0342	30.2943	34.6128			26.18	4.15896	6.73283	7.35612	10.6941	13.5287	14.7783			26.18	4.39179	5.62736	11.259	14.8913	18.1053	19.5673			26.14	1.07407	2.02034	2.88998	6.91681	15.8311	22.3333			26.14	10.125	15.4036	20.004	22.3201	29.3223	40.1787			26.14	10.1451	13.2021	17.5607	20.2919
26.24	18.8763	21.7354	24.8398	26.2325	30.525	34.8764			26.28	4.15569	6.70787	7.37469	10.7204	13.6051	14.8875			26.28	4.38933	5.60777	11.29	14.9313	18.2117	19.7164			26.24	1.07532	2.02386	2.87852	6.93591	15.7781	22.2626			26.24	10.1394	15.3804	20.0988	22.4244	29.553	40.565			26.24	10.1393	13.156	17.6088	20.3461
26.34	18.7843	21.6295	24.7188	26.1048	30.3764	34.7066			26.38	4.14123	6.74234	7.3354	10.7362	13.5637	14.8121			26.38	4.37614	5.63926	11.2352	14.9604	18.165	19.6259			26.34	1.07173	2.02303	2.87055	6.93287	15.8233	22.2583			26.34	10.1045	15.46	19.9924	22.4582	29.4642	40.3611			26.34	10.1061	13.2264	17.5187	20.3804
26.44	18.7447	21.5839	24.6667	26.0497	30.3123	34.6334			26.48	4.13957	6.70028	7.33165	10.7516	13.5001	14.7775			26.48	4.37553	5.60554	11.2323	14.9858	18.0844	19.5851			26.44	1.06774	2.02618	2.88165	6.95978	15.893	22.1792			26.44	10.1173	15.3892	20.0156	22.5282	29.375	40.3341			26.44	10.1043	13.1468	17.5136	20.4141
26.54	18.7708	21.6138	24.701	26.0859	30.3544	34.6815			26.58	4.16673	6.71318	7.34053	10.7462	13.5275	14.7943			26.58	4.4054	5.61783	11.2489	14.9824	18.126	19.6126			26.54	1.07414	2.02648	2.8911	6.94562	15.8321	22.31			26.54	10.1773	15.4092	20.0273	22.5028	29.4161	40.3546			26.54	10.1732	13.1754	17.5392	20.4091
26.64	18.8004	21.6479	24.7399	26.127	30.4023	34.7362			26.68	4.15468	6.68969	7.388	10.676	13.5089	14.8156			26.68	4.39395	5.59981	11.325	14.8888	18.1064	19.6467			26.64	1.06727	2.02291	2.87769	6.94194	15.7833	22.233			26.64	10.1609	15.3749	20.1826	22.3844	29.4134	40.4647			26.64	10.145	13.1309	17.6547	20.2782
26.74	18.8564	21.7124	24.8136	26.2049	30.4928	34.8396			26.78	4.17021	6.74603	7.37853	10.7379	13.4999	14.8569			26.78	4.41247	5.64965	11.3159	14.9823	18.1029	19.7107			26.74	1.06605	2.02402	2.88196	6.90807	15.8276	22.2149			26.74	10.2121	15.5246	20.183	22.5435	29.432	40.6301			26.74	10.1849	13.2441	17.6356	20.3997
26.84	18.8884	21.7493	24.8557	26.2494	30.5446	34.8988			26.88	4.16828	6.72449	7.36164	10.6684	13.5738	14.8781			26.88	4.41156	5.63306	11.2928	14.8891	18.2067	19.7439			26.84	1.06661	2.01977	2.88788	6.93337	15.8392	22.1762			26.84	10.21	15.479	20.1419	22.4033	29.6007	40.6984			26.84	10.1825	13.2048	17.5993	20.2724
26.94	18.8232	21.6742	24.77	26.1588	30.4392	34.7784			26.98	4.14	6.71565	7.35199	10.6941	13.5419	14.8242			26.98	4.3831	5.62754	11.2818	14.9299	18.17	19.679			26.94	1.07172	2.02196	2.87908	6.9615	15.8482	22.3107			26.94	10.1344	15.449	20.1029	22.4432	29.5128	40.5257			26.94	10.1152	13.1898	17.5793	20.3247
27.04	18.8002	21.6478	24.7397	26.1268	30.402	34.7359			27.08	4.15539	6.70013	7.32832	10.7353	13.551	14.8027			27.08	4.4009	5.61647	11.2494	14.9926	18.1884	19.6573			27.04	1.07002	2.02195	2.87801	6.95638	15.8694	22.3199			27.04	10.1835	15.4306	20.0607	22.5549	29.5656	40.5125			27.04	10.1551	13.1623	17.5266	20.4076
27.14	18.8221	21.673	24.7686	26.1573	30.4375	34.7764			27.18	4.16534	6.73329	7.32492	10.7438	13.4821	14.8174			27.18	4.41235	5.64541	11.2464	15.0076	18.0997	19.6808			27.14	1.07514	2.02634	2.89197	6.94563	15.8932	22.1688			27.14	10.2208	15.5265	20.0767	22.6013	29.4526	40.6038			27.14	10.1811	13.2296	17.5214	20.4272
27.24	18.7471	21.5866	24.6698	26.053	30.3161	34.6377			27.28	4.15177	6.7052	7.33298	10.7247	13.55	14.7557			27.28	4.39971	5.62409	11.2633	14.9868	18.198	19.6066			27.24	1.06645	2.02599	2.88711	6.95571	15.806	22.1769			27.24	10.2012	15.4825	20.1259	22.5915	29.6407	40.4891			27.24	10.1496	13.1766	17.5435	20.3942
27.34	18.8455	21.6999	24.7993	26.1898	30.4753	34.8196			27.38	4.13936	6.72532	7.37108	10.6777	13.4931	14.8289			27.38	4.3886	5.64359	11.3271	14.9281	18.13	19.713			27.34	1.07051	2.03244	2.89411	6.94343	15.7849	22.3276			27.34	10.1754	15.5362	20.2398	22.5029	29.5299	40.7089			27.34	10.1221	13.2198	17.6396	20.3105
27.44	18.7866	21.6321	24.7218	26.1079	30.38	34.7107			27.48	4.14713	6.68305	7.32327	10.6821	13.4873	14.7798			27.48	4.39784	5.60941	11.2562	14.9377	18.1264	19.6522			27.44	1.0672	2.02477	2.89393	6.92858	15.8947	22.1626			27.44	10.201	15.4484	20.1214	22.5266	29.536	40.5999			27.44	10.1428	13.1389	17.5282	20.3224
27.54	18.7842	21.6293	24.7186	26.1045	30.3761	34.7062			27.58	4.13378	6.71855	7.31743	10.7221	13.4849	14.7748			27.58	4.38468	5.64048	11.2498	14.997	18.1273	19.6501			27.54	1.06897	2.01853	2.87321	6.96284	15.8101	22.2882			27.54	10.1732	15.5381	20.1152	22.6221	29.5453	40.6063			27.54	10.1123	13.2115	17.5179	20.4028
27.64	18.7604	21.6019	24.6873	26.0715	30.3376	34.6623			27.68	4.13783	6.70321	7.36715	10.6584	13.571	14.7526			27.68	4.39066	5.62976	11.3305	14.9137	18.2501	19.6281			27.64	1.07266	2.03335	2.88437	6.96046	15.7989	22.2664			27.64	10.2011	15.53	20.2876	22.5274	29.7865	40.6167			27.64	10.1246	13.1845	17.6411	20.2864
27.74	18.7915	21.6377	24.7283	26.1147	30.388	34.7198			27.78	4.16139	6.69759	7.33526	10.6805	13.4633	14.7739			27.78	4.41661	5.62625	11.2839	14.9478	18.1091	19.6606			27.74	1.06795	2.02478	2.86972	6.92909	15.8945	22.2675			27.74	10.2632	15.5231	20.2078	22.583	29.5617	40.6916			27.74	10.1843	13.1761	17.5683	20.3326
27.84	18.823	21.6739	24.7696	26.1584	30.4388	34.7779			27.88	4.13683	6.70792	7.31389	10.6731	13.5092	14.7953			27.88	4.39207	5.63688	11.2549	14.9425	18.1771	19.6959			27.84	1.06907	2.0189	2.88964	6.95504	15.8443	22.1632			27.84	10.1985	15.5407	20.1407	22.5581	29.6505	40.7338			27.84	10.1265	13.1994	17.5211	20.323
27.94	18.7656	21.6079	24.6942	26.0788	30.3461	34.672			27.98	4.14189	6.67239	7.33999	10.7313	13.4559	14.7478			27.98	4.40011	5.61043	11.302	15.0332	18.1164	19.6446			27.94	1.07218	2.03432	2.86904	6.90368	15.7794	22.236			27.94	10.2102	15.4572	20.211	22.6795	29.5312	40.5999			27.94	10.1407	13.1318	17.5867	20.4376
28.04	18.7759	21.6197	24.7077	26.093	30.3626	34.6909			28.08	4.14958	6.70522	7.34077	10.6575	13.5349	14.7525			28.08	4.40947	5.63957	11.3062	14.9339	18.2277	19.6562			28.04	1.07077	2.0292	2.88445	6.95265	15.8417	22.326			28.04	10.2516	15.5674	20.2576	22.573	29.7698	40.7022			28.04	10.1616	13.1992	17.5923	20.3013
28.14	18.8406	21.6943	24.7929	26.183	30.4674	34.8105			28.18	4.12329	6.69224	7.30682	10.6726	13.5067	14.799			28.18	4.38348	5.63114	11.2589	14.9617	18.1978	19.7269			28.14	1.06631	2.01962	2.89371	6.92915	15.7796	22.1548			28.14	10.1861	15.5363	20.1627	22.6036	29.706	40.828			28.14	10.1001	13.1774	17.516	20.3359
28.24	18.7873	21.6329	24.7227	26.1089	30.3812	34.712			28.28	4.1265	6.67616	7.3083	10.6532	13.555	14.7528			28.28	4.38895	5.62024	11.2665	14.9414	18.2714	19.6745			28.24	1.07392	2.03276	2.88679	6.90593	15.7916	22.2451			28.24	10.1951	15.5007	20.169	22.5649	29.8155	40.705			28.24	10.1109	13.1495	17.5244	20.3044
28.34	18.8088	21.6576	24.751	26.1387	30.4158	34.7517			28.38	4.14843	6.70069	7.32446	10.6836	13.52	14.7653			28.38	4.41377	5.64281	11.2952	14.9891	18.2305	19.6979			28.34	1.07172	2.02477	2.88941	6.92506	15.8196	22.3261			28.34	10.2744	15.5958	20.2631	22.6847	29.8115	40.8393			28.34	10.1676	13.2017	17.5683	20.3684
28.44	18.7372	21.5752	24.6568	26.0392	30.3001	34.6194			28.48	4.14964	6.71069	7.31012	10.642	13.5266	14.706			28.48	4.41652	5.65311	11.2769	14.9357	18.2453	19.6253			28.44	1.07051	2.03018	2.86989	6.94029	15.7959	22.1598			28.44	10.2723	15.6112	20.2133	22.5851	29.8109	40.6549			28.44	10.1726	13.224	17.5375	20.2932
28.54	18.7542	21.5948	24.6792	26.0629	30.3277	34.6509			28.58	4.13291	6.70477	7.29617	10.6972	13.5416	14.7163			28.58	4.4007	5.65066	11.2604	15.02	18.2738	19.6479			28.54	1.07054	2.02989	2.87637	6.9227	15.8619	22.3003			28.54	10.2384	15.6089	20.1896	22.719	29.866	40.7135			28.54	10.1335	13.2149	17.5074	20.4024
28.64	18.7736	21.6171	24.7046	26.0898	30.3589	34.6867			28.68	4.15028	6.70378	7.35112	10.6914	13.4852	14.7282			28.68	4.4202	5.65111	11.3478	15.0153	18.2018	19.6682			28.64	1.07431	2.02891	2.89377	6.94355	15.8255	22.2063			28.64	10.293	15.6242	20.3646	22.7323	29.775	40.792			28.64	10.1783	13.2158	17.643	20.3958
28.74	18.7793	21.6236	24.7121	26.0977	30.3681	34.6972			28.78	4.12825	6.70783	7.32936	10.6356	13.4616	14.7295			28.78	4.39864	5.65698	11.3191	14.9433	18.1779	19.6785			28.74	1.06822	2.02066	2.87748	6.91888	15.7916	22.2097			28.74	10.2488	15.6495	20.3249	22.6365	29.7532	40.8372			28.74	10.1264	13.2266	17.5945	20.2936
28.84	18.8364	21.6894	24.7873	26.1771	30.4606	34.8028			28.88	4.14093	6.65821	7.31003	10.6658	13.4382	14.7708			28.88	4.41404	5.61754	11.2941	14.9922	18.154	19.7422			28.84	1.07269	2.0292	2.87928	6.92154	15.8834	22.2839			28.84	10.281	15.5349	20.2728	22.7025	29.7036	40.9548			28.84	10.1601	13.1321	17.5526	20.3565
28.94	18.7932	21.6397	24.7305	26.1171	30.3907	34.723			28.98	4.13265	6.67113	7.34946	10.6731	13.4741	14.7335			28.98	4.40645	5.63001	11.3582	15.0067	18.2076	19.6979			28.94	1.06902	2.02751	2.88969	6.91172	15.7907	22.312			28.94	10.272	15.5826	20.4051	22.7437	29.8166	40.8975			28.94	10.142	13.1604	17.6511	20.3749
29.04	18.7568	21.5978	24.6826	26.0665	30.3318	34.6557			29.08	4.11456	6.66005	7.35086	10.701	13.4882	14.7015			29.08	4.38885	5.62282	11.3647	15.0517	18.2338	19.6625			29.04	1.07007	2.0192	2.87787	6.93441	15.7554	22.167			29.04	10.2377	15.5729	20.4303	22.8269	29.879	40.851			29.04	10.0999	13.1416	17.6585	20.4327
29.14	18.8318	21.6841	24.7813	26.1707	30.4531	34.7942			29.18	4.12086	6.69299	7.30502	10.6886	13.4736	14.7561			29.18	4.39681	5.65224	11.297	15.0384	18.2192	19.7411			29.14	1.06773	2.03434	2.87335	6.90628	15.8113	22.216			29.14	10.2417	15.6321	20.2797	22.7744	29.8127	40.956			29.14	10.118	13.21	17.5529	20.4142
29.24	18.8167	21.6668	24.7615	26.1498	30.4287	34.7664			29.28	4.11829	6.704	7.31479	10.6286	13.4571	14.7413			29.28	4.39547	5.66334	11.3158	14.9589	18.2027	19.7277			29.24	1.07069	2.02753	2.89028	6.95422	15.8174	22.2554			29.24	10.2491	15.679	20.3343	22.6773	29.8164	40.9703			29.24	10.1136	13.2342	17.5797	20.3036
29.34	18.8141	21.6638	24.758	26.1462	30.4245	34.7616			29.38	4.115	6.6845	7.30155	10.611	13.4403	14.7364			29.38	4.39391	5.64937	11.3003	14.9407	18.188	19.7298			29.34	1.06644	2.03031	2.87735	6.95874	15.8191	22.208			29.34	10.254	15.6533	20.3234	22.6685	29.817	41.0087			29.34	10.1074	13.1982	17.5512	20.2737
29.44	18.7251	21.5613	24.6409	26.0225	30.2806	34.5972			29.48	4.11297	6.65014	7.30447	10.6646	13.5143	14.6638			29.48	4.39258	5.62141	11.307	15.0191	18.2917	19.6365			29.44	1.07127	2.0261	2.87347	6.94742	15.8097	22.3093			29.44	10.2509	15.5758	20.3354	22.7874	29.987	40.8147			29.44	10.1042	13.1327	17.5613	20.3797
29.54	18.8835	21.7437	24.8493	26.2426	30.5367	34.8898			29.58	4.12849	6.69562	7.32109	10.6175	13.5017	14.7842			29.58	4.41026	5.66126	11.3355	14.9564	18.2791	19.8026			29.54	1.07054	2.02086	2.87142	6.90791	15.8193	22.22			29.54	10.2893	15.682	20.3812	22.6862	29.9582	41.1487			29.54	10.1447	13.2256	17.6054	20.2945
29.64	18.7796	21.6241	24.7126	26.0982	30.3687	34.6979			29.68	4.14333	6.69326	7.29984	10.6471	13.4358	14.6994			29.68	4.42716	5.66062	11.3053	15.0017	18.1942	19.6936			29.64	1.07477	2.03255	2.87745	6.90886	15.807	22.2494			29.64	10.3417	15.6998	20.3522	22.7832	29.8563	40.9735			29.64	10.1836	13.2241	17.5585	20.3559
29.74	18.8129	21.6624	24.7564	26.1445	30.4226	34.7594			29.78	4.13515	6.68379	7.28044	10.6795	13.4735	14.7216			29.78	4.41959	5.65409	11.2782	15.0513	18.25	19.7286			29.74	1.07428	2.02257	2.88563	6.91264	15.7525	22.3198			29.74	10.3295	15.6901	20.3144	22.8708	29.964	41.0682			29.74	10.1662	13.2088	17.5165	20.4232
29.84	18.8151	21.6649	24.7593	26.1475	30.4261	34.7634			29.88	4.13191	6.66348	7.32142	10.62	13.4248	14.7193			29.88	4.41872	5.64023	11.3484	14.9762	18.1948	19.7372			29.84	1.06847	2.01838	2.87565	6.93168	15.772	22.1725			29.84	10.3306	15.6563	20.4469	22.7636	29.8823	41.0983			29.84	10.1607	13.1719	17.6193	20.3143
29.94	18.8823	21.7423	24.8477	26.2409	30.5347	34.8875			29.98	4.13644	6.67495	7.32665	10.6111	13.432	14.7687			29.98	4.42406	5.65057	11.3578	14.9654	18.2066	19.8056			29.94	1.07516	2.03155	2.87268	6.95659	15.8021	22.3179			29.94	10.3487	15.6936	20.475	22.7596	29.918	41.2634			29.94	10.174	13.1974	17.6357	20.3017
30.04	18.7243	21.5603	24.6398	26.0213	30.2792	34.5956			30.08	4.14066	6.68745	7.33052	10.6675	13.4632	14.6415			30.08	4.43031	5.66337	11.3682	15.0507	18.2561	19.6428			30.04	1.06994	2.02278	2.87509	6.92972	15.7537	22.3251			30.04	10.3682	15.7366	20.5034	22.9002	30.0134	40.9434			30.04	10.1866	13.225	17.6489	20.414
30.14	18.7812	21.6258	24.7147	26.1004	30.3712	34.7007			30.18	4.13843	6.63982	7.26935	10.6652	13.46	14.6819			30.18	4.42853	5.62381	11.2749	15.0496	18.2542	19.6996			30.14	1.06694	2.02218	2.87409	6.92274	15.7687	22.2196			30.14	10.3711	15.6373	20.349	22.9141	30.0309	41.0899			30.14	10.1839	13.1344	17.5063	20.4152
30.24	18.7531	21.5935	24.6777	26.0613	30.3258	34.6488			30.28	4.11483	6.67772	7.27269	10.6415	13.4604	14.6566			30.28	4.40417	5.65706	11.2824	15.0193	18.2585	19.6697			30.24	1.07467	2.02459	2.89023	6.95285	15.8482	22.317			30.24	10.3122	15.7269	20.3588	22.8638	30.0325	41.0202			30.24	10.1278	13.2119	17.5178	20.3738
30.34	18.7389	21.5771	24.659	26.0416	30.3028	34.6225			30.38	4.12325	6.65255	7.32012	10.6541	13.4866	14.643			30.38	4.41466	5.63762	11.3598	15.0421	18.3002	19.6581			30.34	1.06922	2.02266	2.88987	6.94214	15.8786	22.3102			30.34	10.3399	15.6775	20.5046	22.9053	30.1101	41.0081			30.34	10.1504	13.1646	17.6353	20.4017
30.44	18.8238	21.675	24.7708	26.1596	30.4402	34.7795			30.48	4.11087	6.65833	7.27127	10.5889	13.4717	14.7062			30.48	4.40281	5.64432	11.2876	14.9547	18.2858	19.7492			30.44	1.07261	2.02949	2.87588	6.91244	15.836	22.267			30.44	10.3182	15.7054	20.3862	22.7857	30.104	41.2224			30.44	10.1218	13.1785	17.5209	20.2806
30.54	18.8529	21.7085	24.8091	26.2001	30.4873	34.8333			30.58	4.1248	6.64065	7.3091	10.6304	13.433	14.7251			30.58	4.41902	5.63097	11.3496	15.0177	18.2385	19.7803			30.54	1.07255	2.02038	2.88988	6.90268	15.8145	22.2414			30.54	10.3541	15.6651	20.4941	22.877	30.0201	41.279			30.54	10.1587	13.1468	17.6165	20.3652
30.64	18.8554	21.7114	24.8124	26.2036	30.4913	34.8379			30.68	4.10749	6.67178	7.27739	10.5836	13.4588	14.7235			30.68	4.40152	5.65872	11.3031	14.9552	18.278	19.7829			30.64	1.07166	2.01611	2.89145	6.93106	15.8556	22.1402			30.64	10.3296	15.7675	20.4427	22.8182	30.1332	41.3505			30.64	10.1184	13.2116	17.5443	20.2805
30.74	18.8618	21.7187	24.8208	26.2125	30.5017	34.8498			30.78	4.10245	6.6444	7.31524	10.6218	13.4757	14.7262			30.78	4.39681	5.63639	11.3636	15.0116	18.3037	19.7896			30.74	1.06911	2.02944	2.87309	6.90345	15.8003	22.2989			30.74	10.3203	15.7079	20.5558	22.9082	30.1808	41.3716			30.74	10.1075	13.1592	17.638	20.3566
30.84	18.7491	21.5889	24.6724	26.0558	30.3193	34.6414			30.88	4.11655	6.66129	7.29811	10.6075	13.3869	14.6348			30.88	4.41293	5.652	11.3396	14.9947	18.1873	19.6713			30.84	1.07009	2.03046	2.87829	6.95901	15.7878	22.2508			30.84	10.3535	15.7444	20.5032	22.8723	29.9755	41.106			30.84	10.1444	13.1955	17.6005	20.3334
30.94	18.8838	21.744	24.8497	26.2429	30.5371	34.8903			30.98	4.11913	6.65071	7.25558	10.5807	13.3792	14.7369			30.98	4.41759	5.64544	11.2783	14.9633	18.1846	19.817			30.94	1.07474	2.02683	2.88271	6.9158	15.8769	22.26			30.94	10.3668	15.7297	20.3971	22.8294	29.9779	41.4197			30.94	10.1528	13.1772	17.5014	20.2861
31.04	18.8198	21.6703	24.7654	26.154	30.4336	34.772			31.08	4.12342	6.66965	7.27621	10.6223	13.4571	14.6838			31.08	4.42389	5.66369	11.3148	15.028	18.2975	19.7532			31.04	1.07439	2.02208	2.89119	6.92441	15.8217	22.1403			31.04	10.3798	15.7778	20.4594	22.9241	30.1587	41.2793			31.04	10.1653	13.2173	17.5546	20.37
31.14	18.8138	21.6633	24.7575	26.1456	30.4239	34.7609			31.18	4.10587	6.66459	7.30017	10.6151	13.4262	14.6759			31.18	4.40625	5.66093	11.3551	15.0218	18.2605	19.7478			31.14	1.071	2.01848	2.88656	6.91284	15.8009	22.1637			31.14	10.3361	15.7667	20.5278	22.9098	30.0912	41.259			31.14	10.1242	13.2101	17.6162	20.3605
31.24	18.7864	21.6319	24.7216	26.1077	30.3797	34.7104			31.28	4.11074	6.67426	7.26038	10.6459	13.4605	14.6514			31.28	4.41242	5.67035	11.2956	15.0686	18.3111	19.7191			31.24	1.06728	2.02372	2.89329	6.91003	15.8558	22.2018			31.24	10.3451	15.7845	20.4094	22.9689	30.1584	41.1771			31.24	10.1383	13.2319	17.5237	20.4237
31.34	18.8442	21.6984	24.7976	26.188	30.4732	34.8172			31.38	4.12566	6.65961	7.27897	10.5771	13.3738	14.6935			31.38	4.42934	5.65906	11.3268	14.9742	18.1968	19.7798			31.34	1.06604	2.01788	2.87257	6.92408	15.8321	22.1383			31.34	10.3784	15.7434	20.4532	22.8109	29.9518	41.2783			31.34	10.177	13.2054	17.5719	20.2955
31.44	18.7455	21.5848	24.6678	26.0509	30.3136	34.6349			31.48	4.10846	6.63265	7.28056	10.5615	13.3786	14.6124			31.48	4.41268	5.63846	11.334	14.9582	18.2108	19.6786			31.44	1.0668	2.01744	2.88842	6.95526	15.7597	22.1595			31.44	10.3497	15.7018	20.4867	22.8095	30.0049	41.1085			31.44	10.1372	13.1553	17.5802	20.2707
31.54	18.767	21.6096	24.696	26.0807	30.3484	34.6746			31.58	4.10834	6.64307	7.25303	10.6088	13.367	14.6263			31.58	4.41341	5.6484	11.2933	15.0281	18.1985	19.7012			31.54	1.0711	2.02417	2.88808	6.94285	15.781	22.3177			31.54	10.3559	15.7364	20.422	22.9261	29.9977	41.1735			31.54	10.1387	13.1783	17.5169	20.3651
31.64	18.8892	21.7503	24.8568	26.2505	30.546	34.9004			31.68	4.11577	6.6405	7.2452	10.5465	13.4426	14.7182			31.68	4.42389	5.64942	11.2875	14.9485	18.3118	19.8362			31.64	1.06761	2.01552	2.87501	6.94204	15.8864	22.1357			31.64	10.3642	15.7145	20.3795	22.7687	30.1372	41.3906			31.64	10.1592	13.176	17.5017	20.25
31.74	18.7477	21.5872	24.6705	26.0538	30.317	34.6388			31.78	4.10761	6.63971	7.28193	10.6021	13.391	14.6056			31.78	4.41602	5.6499	11.347	15.0302	18.2452	19.6885			31.74	1.07389	2.03062	2.87705	6.93399	15.838	22.1694			31.74	10.3611	15.7391	20.5173	22.9271	30.0718	41.1431			31.74	10.1407	13.1766	17.5934	20.36
31.84	18.7273	21.5638	24.6438	26.0255	30.2842	34.6012			31.88	4.09765	6.63893	7.28539	10.6301	13.4174	14.5855			31.88	4.4065	5.65076	11.3555	15.0741	18.2861	19.6667			31.84	1.07376	2.01544	2.86967	6.91632	15.7718	22.2394			31.84	10.3451	15.7512	20.5452	23.0082	30.1579	41.1229			31.84	10.1188	13.1785	17.6063	20.4192
31.94	18.8214	21.6721	24.7675	26.1562	30.4362	34.775			31.98	4.11964	6.66086	7.29485	10.6269	13.4033	14.6565			31.98	4.4308	5.67026	11.3719	15.0718	18.2696	19.7654			31.94	1.06549	2.03303	2.89065	6.93829	15.8883	22.2437			31.94	10.4022	15.8055	20.5749	23.0047	30.1306	41.3293			31.94	10.1744	13.2238	17.6315	20.4158
32.04	18.882	21.7419	24.8473	26.2405	30.5343	34.887			32.08	4.10874	6.61271	7.25659	10.5906	13.3919	14.7			32.08	4.42099	5.63171	11.3171	15.0267	18.2619	19.8325			32.04	1.06914	2.03248	2.87401	6.94575	15.8268	22.2977			32.04	10.3819	15.7023	20.4814	22.942	30.126	41.4809			32.04	10.15	13.1314	17.5433	20.3509
32.14	18.7742	21.6178	24.7054	26.0906	30.3599	34.6878			32.18	4.11552	6.64463	7.29808	10.579	13.4012	14.6129			32.18	4.42999	5.66108	11.3862	15.0161	18.2817	19.7227			32.14	1.06761	2.01547	2.87139	6.90524	15.8685	22.2961			32.14	10.4184	15.8075	20.6369	22.9597	30.2034	41.3122			32.14	10.1686	13.1972	17.6468	20.3324
32.24	18.8852	21.7456	24.8516	26.245	30.5395	34.8929			32.28	4.10302	6.62293	7.25925	10.5633	13.4142	14.696			32.28	4.41753	5.64386	11.3282	14.9972	18.3035	19.8394			32.24	1.07106	2.02446	2.87728	6.92729	15.8423	22.1747			32.24	10.3892	15.7594	20.5317	22.9309	30.2394	41.5566			32.24	10.14	13.1571	17.5569	20.3068
32.34	18.7279	21.5645	24.6446	26.0263	30.2851	34.6023			32.38	4.1075	6.61108	7.24113	10.6143	13.3463	14.5701			32.38	4.42342	5.63512	11.3027	15.0732	18.2153	19.6741			32.34	1.07267	2.02891	2.87962	6.96197	15.7809	22.2398			32.34	10.3966	15.7254	20.4729	23.0329	30.0751	41.1851			32.34	10.1534	13.1366	17.5171	20.4095
32.44	18.8278	21.6795	24.776	26.1651	30.4466	34.7868			32.48	4.11818	6.64279	7.28914	10.5917	13.3732	14.6441			32.48	4.43771	5.6657	11.3847	15.0505	18.2635	19.7865			32.44	1.0656	2.02557	2.88943	6.93363	15.758	22.2137			32.44	10.428	15.8074	20.6171	22.9933	30.1483	41.4115			32.44	10.1821	13.2025	17.6371	20.3705
32.54	18.7948	21.6415	24.7325	26.1193	30.3932	34.7258			32.58	4.11334	6.62586	7.23371	10.5289	13.3461	14.6153			32.58	4.43364	5.65272	11.3011	14.9652	18.2311	19.7526			32.54	1.07265	2.02303	2.87594	6.90736	15.8233	22.1807			32.54	10.4216	15.776	20.472	22.8701	30.1041	41.3535			32.54	10.1721	13.1715	17.5065	20.2538
32.64	18.8543	21.71	24.8109	26.202	30.4895	34.8358			32.68	4.08767	6.61139	7.25583	10.6132	13.3745	14.658			32.68	4.40698	5.64166	11.3382	15.0884	18.2741	19.8148			32.64	1.07435	2.02015	2.88514	6.94287	15.8729	22.1973			32.64	10.3634	15.752	20.5481	23.0683	30.1882	41.5016			32.64	10.1109	13.1457	17.564	20.4205
32.74	18.8934	21.755	24.8623	26.2563	30.5526	34.908			32.78	4.11524	6.59731	7.23417	10.5952	13.3822	14.6861			32.78	4.43738	5.63052	11.3061	15.0651	18.2875	19.8559			32.74	1.07027	2.03191	2.88399	6.94231	15.8007	22.3141			32.74	10.4506	15.7444	20.5207	23.0673	30.2556	41.6499			32.74	10.1805	13.1194	17.5139	20.3886
32.84	18.8069	21.6555	24.7485	26.1361	30.4128	34.7482			32.88	4.11399	6.6389	7.23292	10.547	13.316	14.6158			32.88	4.43599	5.66596	11.3041	14.9965	18.1968	19.7607			32.84	1.07253	2.02963	2.88207	6.95352	15.7669	22.1718			32.84	10.4515	15.8498	20.5251	22.9713	30.1176	41.4668			32.84	10.1795	13.2049	17.5145	20.3001
32.94	18.7515	21.5916	24.6756	26.0591	30.3232	34.6459			32.98	4.09122	6.64823	7.24895	10.6096	13.3678	14.5697			32.98	4.41289	5.67579	11.3328	15.0904	18.2736	19.7048			32.94	1.07043	2.02456	2.87575	6.93522	15.7947	22.2599			32.94	10.3821	15.8544	20.5477	23.0819	30.2011	41.2898			32.94	10.125	13.2259	17.5566	20.4244
33.04	18.7759	21.6198	24.7077	26.093	30.3627	34.691			33.08	4.09825	6.64406	7.23937	10.5926	13.3514	14.5848			33.08	4.42167	5.67377	11.3209	15.0703	18.2562	19.7306			33.04	1.06709	2.02261	2.87167	6.92953	15.8547	22.1675			33.04	10.407	15.8554	20.5346	23.0607	30.1848	41.3611			33.04	10.1449	13.2208	17.5377	20.3966
33.14	18.7299	21.5668	24.6472	26.0291	30.2883	34.606			33.18	4.08221	6.60737	7.24633	10.5933	13.3464	14.5461			33.18	4.40529	5.64361	11.3342	15.0745	18.2531	19.6823			33.14	1.07213	2.02482	2.87275	6.91672	15.8063	22.2747			33.14	10.3776	15.785	20.5768	23.0875	30.2063	41.2962			33.14	10.1072	13.1504	17.558	20.4021
33.24	18.8705	21.7287	24.8322	26.2245	30.5157	34.8658			33.28	4.08304	6.62325	7.27635	10.5747	13.3595	14.6524			33.28	4.40703	5.65827	11.3833	15.0509	18.2746	19.8301			33.24	1.07198	2.0175	2.87433	6.92342	15.8561	22.2808			33.24	10.3671	15.8038	20.637	23.0189	30.1994	41.5478			33.24	10.1111	13.1844	17.6339	20.3698
33.34	18.744	21.5831	24.6658	26.0487	30.3112	34.6321			33.38	4.09393	6.59381	7.26036	10.5132	13.3325	14.5508			33.38	4.41973	5.63433	11.3608	14.9666	18.2416	19.6968			33.34	1.06694	2.02262	2.8795	6.9314	15.8117	22.2077			33.34	10.4172	15.7674	20.636	22.9344	30.2033	41.3485			33.34	10.1402	13.1286	17.5989	20.2558
33.44	18.8615	21.7184	24.8204	26.212	30.5012	34.8492			33.48	4.07431	6.6065	7.24967	10.5061	13.2917	14.6386			33.48	4.39958	5.64649	11.3467	14.96	18.19	19.8202			33.44	1.07055	2.01935	2.89036	6.93718	15.7523	22.2403			33.44	10.3733	15.807	20.6177	22.9324	30.1285	41.6224			33.44	10.0939	13.1568	17.5769	20.2466
33.54	18.807	21.6556	24.7487	26.1363	30.4131	34.7485			33.58	4.08457	6.61186	7.27825	10.5185	13.3695	14.5934			33.58	4.41148	5.65212	11.3935	14.9804	18.2999	19.7626			33.54	1.07035	2.02946	2.88907	6.91458	15.7807	22.192			33.54	10.4151	15.8435	20.73	22.9938	30.3503	41.556			33.54	10.121	13.1697	17.6492	20.2739
33.64	18.876	21.7351	24.8395	26.2322	30.5246	34.876			33.68	4.09073	6.60982	7.26316	10.5891	13.4004	14.644			33.68	4.41901	5.65151	11.3722	15.084	18.3458	19.8351			33.64	1.06696	2.01944	2.88213	6.9025	15.7578	22.2813			33.64	10.4365	15.8474	20.6984	23.161	30.4372	41.723			33.64	10.1383	13.1683	17.6161	20.4141
33.74	18.8837	21.7438	24.8495	26.2428	30.537	34.8901			33.78	4.09538	6.58406	7.23218	10.5343	13.2998	14.6471			33.78	4.42566	5.63154	11.3278	15.0114	18.2147	19.8466			33.74	1.06519	2.02895	2.87504	6.90775	15.7737	22.2597			33.74	10.4504	15.7887	20.6141	23.0455	30.2144	41.7399			33.74	10.1516	13.1193	17.5442	20.312
33.84	18.8182	21.6684	24.7633	26.1518	30.431	34.7691			33.88	4.10619	6.60772	7.23504	10.551	13.3575	14.5926			33.88	4.43866	5.65346	11.3357	15.0397	18.2993	19.7786			33.84	1.06543	2.02308	2.87854	6.90594	15.7684	22.2453			33.84	10.4797	15.848	20.6256	23.0858	30.3506	41.5914			33.84	10.181	13.1698	17.5556	20.3495
33.94	18.7812	21.6259	24.7147	26.1004	30.3713	34.7008			33.98	4.09966	6.5876	7.27228	10.5797	13.3844	14.5605			33.98	4.43257	5.63748	11.3965	15.0838	18.3401	19.7395			33.94	1.06937	2.02633	2.87227	6.95205	15.8749	22.2077			33.94	10.4745	15.8171	20.7546	23.1739	30.4451	41.5455			33.94	10.1669	13.1324	17.6496	20.4089
34.04	18.8668	21.7244	24.8273	26.2193	30.5097	34.8589			34.08	4.07374	6.62341	7.23506	10.5244	13.3547	14.6241			34.08	4.40631	5.67039	11.3427	15.011	18.3066	19.8337			34.04	1.06619	2.02924	2.88798	6.90425	15.8323	22.1748			34.04	10.4138	15.9116	20.6593	23.0651	30.3936	41.7493			34.04	10.1045	13.2062	17.5624	20.3059
34.14	18.7294	21.5662	24.6465	26.0283	30.2874	34.605			34.18	4.0928	6.58782	7.2616	10.5493	13.3578	14.5143			34.18	4.42784	5.64108	11.3867	15.0497	18.3146	19.6888			34.14	1.07158	2.01973	2.87603	6.92751	15.7814	22.1918			34.14	10.4739	15.8432	20.7576	23.1449	30.4336	41.4807			34.14	10.1537	13.1378	17.6303	20.3581
34.24	18.7633	21.6053	24.6912	26.0755	30.3424	34.6677			34.28	4.09573	6.63364	7.26721	10.5575	13.3056	14.5375			34.28	4.43196	5.68154	11.3979	15.0646	18.247	19.7245			34.24	1.06943	2.02571	2.88509	6.93554	15.8637	22.1992			34.24	10.4882	15.9639	20.7872	23.1779	30.3345	41.5742			34.24	10.163	13.2318	17.6474	20.3779
34.34	18.7426	21.5814	24.6639	26.0468	30.3089	34.6295			34.38	4.07117	6.58253	7.24581	10.4974	13.3061	14.519			34.38	4.40612	5.63872	11.3663	14.9814	18.2509	19.7027			34.34	1.07059	2.03144	2.89095	6.91961	15.8157	22.1661			34.34	10.4243	15.8393	20.724	23.0438	30.3328	41.5172			34.34	10.1038	13.1321	17.5985	20.2654
34.44	18.8605	21.7172	24.819	26.2106	30.4995	34.8473			34.48	4.08161	6.61338	7.25544	10.5208	13.3537	14.607			34.48	4.41836	5.66635	11.3838	15.018	18.3199	19.8263			34.44	1.07261	2.02018	2.87107	6.94364	15.7486	22.2512			34.44	10.4561	15.9212	20.7615	23.1063	30.4558	41.7888			34.44	10.1317	13.1963	17.6254	20.3146
34.54	18.7332	21.5705	24.6515	26.0336	30.2936	34.612			34.58	4.07797	6.60506	7.24176	10.566	13.3438	14.5054			34.58	4.41436	5.65913	11.3622	15.0823	18.3062	19.6881			34.54	1.07318	2.02608	2.89056	6.9608	15.8493	22.2998			34.54	10.4516	15.9085	20.7319	23.2163	30.4474	41.5174			34.54	10.1247	13.1822	17.5955	20.4058
34.64	18.8222	21.673	24.7686	26.1573	30.4375	34.7765			34.68	4.09307	6.60305	7.22364	10.4949	13.3221	14.57			34.68	4.432	5.65908	11.3371	14.9853	18.2818	19.7816			34.64	1.06675	2.02901	2.87091	6.91197	15.7963	22.2998			34.64	10.487	15.8987	20.6736	23.0529	30.3884	41.6892			34.64	10.165	13.1819	17.5564	20.2743
34.74	18.8457	21.7001	24.7995	26.19	30.4755	34.8199			34.78	4.0702	6.62832	7.21829	10.5065	13.2648	14.5854			34.78	4.40862	5.6825	11.3322	15.0064	18.2087	19.8087			34.74	1.07172	2.02258	2.8867	6.92395	15.8164	22.3035			34.74	10.4276	15.9583	20.6566	23.0765	30.2552	41.73			34.74	10.11	13.2347	17.5466	20.3002
34.84	18.7379	21.576	24.6577	26.0402	30.3012	34.6207			34.88	4.07648	6.60717	7.20905	10.5532	13.3465	14.4986			34.88	4.41656	5.66583	11.3206	15.0771	18.3257	19.6959			34.84	1.0716	2.01469	2.88283	6.91071	15.8023	22.3163			34.84	10.437	15.8972	20.617	23.1643	30.4223	41.4553			34.84	10.128	13.1956	17.5282	20.3953
34.94	18.8349	21.6877	24.7853	26.175	30.4581	34.8			34.98	4.08276	6.60793	7.21066	10.5472	13.2743	14.5696			34.98	4.42453	5.66798	11.3261	15.0723	18.2314	19.7976			34.94	1.06685	2.02819	2.87912	6.91042	15.7433	22.1869			34.94	10.465	15.9171	20.645	23.1772	30.292	41.7055			34.94	10.1461	13.2004	17.5365	20.3886
35.04	18.8662	21.7237	24.8265	26.2185	30.5087	34.8577			35.08	4.09516	6.56712	7.23492	10.5106	13.2624	14.5894			35.08	4.4393	5.63467	11.3677	15.0246	18.2204	19.8304			35.04	1.07429	2.02563	2.87406	6.91502	15.8634	22.1621			35.04	10.5128	15.843	20.7462	23.1322	30.311	41.8261			35.04	10.18	13.1228	17.6008	20.324
35.14	18.887	21.7477	24.854	26.2475	30.5424	34.8963			35.18	4.0933	6.6184	7.20592	10.4675	13.3439	14.6021			35.18	4.43825	5.67991	11.3246	14.9664	18.3365	19.852			35.14	1.07456	2.02515	2.88824	6.94748	15.8657	22.2113			35.14	10.5066	15.9646	20.6603	23.0345	30.4935	41.8569			35.14	10.1775	13.228	17.5338	20.245
35.24	18.7933	21.6398	24.7306	26.1172	30.3909	34.7232			35.28	4.09354	6.56525	7.23597	10.4873	13.3088	14.5266			35.28	4.43943	5.63546	11.3741	14.9978	18.2921	19.7535			35.24	1.0666	2.02376	2.871	6.95398	15.7808	22.3042			35.24	10.5158	15.8493	20.7634	23.0969	30.4381	41.6746			35.24	10.18	13.1243	17.6104	20.2872
35.34	18.7606	21.6021	24.6875	26.0717	30.3379	34.6626			35.38	4.08714	6.58078	7.20909	10.5319	13.3226	14.4976			35.38	4.43352	5.6501	11.3345	15.0649	18.3152	19.7187			35.34	1.0705	2.01541	2.87077	6.91175	15.8677	22.248			35.34	10.4927	15.8767	20.6731	23.1802	30.4501	41.565			35.34	10.1663	13.1583	17.5488	20.3778
35.44	18.7393	21.5776	24.6595	26.0421	30.3035	34.6233			35.48	4.08158	6.61112	7.19066	10.4996	13.336	14.4773			35.48	4.42867	5.67766	11.3086	15.0227	18.3386	19.6963			35.44	1.06936	2.02778	2.87217	6.93668	15.7905	22.2879			35.44	10.484	15.9583	20.6311	23.1213	30.4969	41.5286			35.44	10.1551	13.2223	17.5084	20.3205
35.54	18.8558	21.7118	24.8128	26.2041	30.4919	34.8386			35.58	4.06996	6.5856	7.24599	10.468	13.2904	14.5642			35.58	4.41777	5.65794	11.4	14.9834	18.2829	19.8222			35.54	1.07188	2.01772	2.89178	6.96419	15.8602	22.1184			35.54	10.4536	15.896	20.7889	23.0507	30.3912	41.776			35.54	10.1284	13.1741	17.6469	20.2638
35.64	18.744	21.583	24.6657	26.0487	30.3111	34.632			35.68	4.08987	6.57034	7.20374	10.4971	13.2753	14.4742			35.68	4.44159	5.64763	11.3391	15.0325	18.2712	19.7095			35.64	1.07289	2.03202	2.87355	6.95853	15.8671	22.227			35.64	10.5117	15.8696	20.6814	23.1301	30.3766	41.5454			35.64	10.1801	13.1464	17.5478	20.3245
35.74	18.8152	21.6651	24.7595	26.1477	30.4263	34.7637			35.78	4.08827	6.61274	7.18246	10.465	13.2973	14.5265			35.78	4.4407	5.68517	11.3078	14.9894	18.305	19.7844			35.74	1.0693	2.02271	2.88272	6.91323	15.7453	22.2302			35.74	10.5161	15.985	20.637	23.078	30.4516	41.7291			35.74	10.178	13.2336	17.4991	20.266
35.84	18.8198	21.6703	24.7654	26.154	30.4336	34.772			35.88	4.05347	6.58911	7.19261	10.5321	13.2218	14.5262			35.88	4.40447	5.66687	11.3278	15.091	18.2075	19.7912			35.84	1.06995	2.03006	2.89297	6.95674	15.8635	22.1604			35.84	10.4291	15.9317	20.6711	23.2316	30.286	41.7384			35.84	10.0936	13.1893	17.5279	20.4007
35.94	18.8349	21.6877	24.7854	26.1751	30.4581	34.8			35.98	4.08026	6.59878	7.17755	10.4931	13.2501	14.535			35.98	4.43557	5.67772	11.3092	15.0417	18.2546	19.812			35.94	1.06633	2.02038	2.87597	6.90339	15.8261	22.2557			35.94	10.5029	15.9624	20.6373	23.1561	30.3647	41.7829			35.94	10.1622	13.2111	17.4944	20.3287
36.04	18.8719	21.7303	24.8341	26.2265	30.518	34.8684			36.08	4.075	6.57949	7.22791	10.4713	13.3043	14.5605			36.08	4.43077	5.66231	11.3909	15.0137	18.3331	19.8509			36.04	1.0744	2.02594	2.89215	6.94043	15.7671	22.2857			36.04	10.4924	15.9205	20.7883	23.115	30.498	41.8687			36.04	10.1512	13.1753	17.6208	20.2909
36.14	18.8533	21.7089	24.8096	26.2006	30.4879	34.834			36.18	4.05365	6.56474	7.2116	10.5164	13.2495	14.5428			36.18	4.40928	5.65181	11.3696	15.0842	18.2647	19.8344			36.14	1.07005	2.03042	2.89186	6.90928	15.8331	22.2233			36.14	10.4415	15.8909	20.7494	23.2235	30.3842	41.8337			36.14	10.1001	13.1484	17.5847	20.3824
36.24	18.8499	21.705	24.8051	26.1958	30.4823	34.8277			36.28	4.06695	6.55323	7.22618	10.5001	13.2844	14.5366			36.28	4.42564	5.64433	11.3975	15.0673	18.3207	19.8346			36.24	1.07289	2.01919	2.87601	6.9519	15.7765	22.1697			36.24	10.4802	15.8697	20.8001	23.1972	30.477	41.8336			36.24	10.1357	13.1285	17.6244	20.3557
36.34	18.7855	21.6308	24.7204	26.1064	30.3783	34.7087			36.38	4.05955	6.56074	7.20471	10.4937	13.2501	14.4836			36.38	4.41863	5.65213	11.3663	15.0616	18.2778	19.7669			36.34	1.06916	2.02021	2.88342	6.90423	15.7417	22.2281			36.34	10.4544	15.8777	20.725	23.1682	30.3788	41.6542			36.34	10.1196	13.1467	17.5762	20.348
36.44	18.8716	21.73	24.8337	26.2261	30.5175	34.8679			36.48	4.07248	6.55355	7.20012	10.5079	13.2145	14.5472			36.48	4.43356	5.64703	11.3613	15.0849	18.2321	19.8575			36.44	1.07033	2.02805	2.89386	6.92145	15.828	22.3136			36.44	10.4925	15.8676	20.7213	23.2103	30.3112	41.8564			36.44	10.1537	13.1346	17.5682	20.3793
36.54	18.7583	21.5994	24.6845	26.0685	30.3342	34.6584			36.58	4.08079	6.55457	7.20298	10.4694	13.2396	14.4566			36.58	4.44347	5.64901	11.368	15.0326	18.2703	19.7377			36.54	1.06894	2.02469	2.89398	6.92597	15.7515	22.129			36.54	10.5224	15.8828	20.7462	23.1438	30.3931	41.6293			36.54	10.1763	13.1391	17.5784	20.3083
36.64	18.8335	21.6861	24.7835	26.1731	30.4559	34.7974			36.68	4.05151	6.59643	7.2126	10.4562	13.2556	14.512			36.68	4.41239	5.68612	11.3853	15.0163	18.2957	19.8169			36.64	1.07175	2.02316	2.8718	6.9608	15.8128	22.1687			36.64	10.4405	15.9746	20.7614	23.1005	30.4115	41.7634			36.64	10.105	13.2252	17.6048	20.286
36.74	18.7482	21.5879	24.6713	26.0545	30.3179	34.6398			36.78	4.05811	6.57493	7.22007	10.4738	13.2128	14.4437			36.78	4.42038	5.6686	11.3991	15.0443	18.2399	19.7271			36.74	1.06989	2.02266	2.87867	6.92275	15.8006	22.1577			36.74	10.464	15.9324	20.7957	23.1538	30.332	41.5925			36.74	10.1233	13.1845	17.6262	20.3239
36.84	18.8409	21.6947	24.7933	26.1834	30.4679	34.8111			36.88	4.07837	6.5438	7.1635	10.5084	13.2217	14.5113			36.88	4.44352	5.64314	11.3125	15.0978	18.2567	19.8243			36.84	1.07325	2.02895	2.87094	6.90429	15.7826	22.2616			36.84	10.5317	15.8802	20.6631	23.2645	30.3971	41.8487			36.84	10.1761	13.1251	17.4922	20.3959
36.94	18.8471	21.7018	24.8015	26.192	30.4779	34.8226			36.98	4.06763	6.54902	7.20787	10.4423	13.249	14.5135			36.98	4.43434	5.65085	11.3891	15.0112	18.3047	19.8386			36.94	1.06784	2.02034	2.87783	6.95646	15.7881	22.1186			36.94	10.503	15.8915	20.7892	23.116	30.457	41.8512			36.94	10.1512	13.1379	17.6036	20.271
37.04	18.8465	21.7011	24.8006	26.1912	30.4769	34.8214			37.08	4.05407	6.55899	7.17175	10.4635	13.2289	14.5097			37.08	4.42069	5.66091	11.3349	15.0456	18.2818	19.8385			37.04	1.07251	2.0179	2.89303	6.91502	15.8326	22.1794			37.04	10.4748	15.926	20.6984	23.178	30.4307	41.8674			37.04	10.1193	13.1605	17.5189	20.3163
37.14	18.8613	21.7181	24.8201	26.2117	30.5008	34.8488			37.18	4.07747	6.56653	7.16917	10.4707	13.2232	14.518			37.18	4.44715	5.66862	11.3332	15.0591	18.2778	19.8541			37.14	1.07465	2.02023	2.86871	6.94678	15.7664	22.2846			37.14	10.5375	15.9477	20.6954	23.1987	30.424	41.9003			37.14	10.1797	13.1783	17.5161	20.3342
37.24	18.8039	21.652	24.7445	26.1319	30.4079	34.7426			37.28	4.05042	6.57238	7.15865	10.4492	13.2926	14.4708			37.28	4.41909	5.67551	11.3203	15.033	18.3797	19.796			37.24	1.06894	2.02022	2.87778	6.93242	15.8357	22.258			37.24	10.4725	15.9693	20.6746	23.1619	30.598	41.7835			37.24	10.1143	13.1927	17.494	20.2967
37.34	18.7344	21.572	24.6531	26.0353	30.2956	34.6143			37.38	4.07517	6.54525	7.1795	10.4805	13.2665	14.4142			37.38	4.44782	5.65429	11.3577	15.084	18.3507	19.7262			37.34	1.07045	2.02996	2.87899	6.95293	15.8235	22.3056			37.34	10.537	15.9041	20.7358	23.2325	30.5392	41.6221			37.34	10.1782	13.1409	17.5485	20.3616
37.44	18.7969	21.6439	24.7353	26.1222	30.3966	34.7297			37.48	4.04349	6.55743	7.21687	10.4433	13.2725	14.4595			37.48	4.41402	5.6658	11.4188	15.0331	18.3622	19.7917			37.44	1.06751	2.0137	2.89079	6.94768	15.8331	22.1272			37.44	10.4605	15.9421	20.8547	23.1621	30.569	41.7747			37.44	10.1008	13.1677	17.6429	20.2929
37.54	18.8264	21.6779	24.7742	26.1633	30.4444	34.7843			37.58	4.05429	6.53135	7.15979	10.4591	13.1799	14.4784			37.58	4.42699	5.64477	11.3315	15.0598	18.2389	19.8228			37.54	1.0656	2.01705	2.87457	6.90572	15.8136	22.1816			37.54	10.4849	15.8732	20.6827	23.1892	30.3454	41.8149			37.54	10.1304	13.1186	17.5078	20.3287
37.64	18.7949	21.6417	24.7327	26.1195	30.3935	34.7261			37.68	4.07305	6.56126	7.18675	10.4525	13.2089	14.4513			37.68	4.44904	5.67263	11.3782	15.0556	18.2855	19.7927			37.64	1.06767	2.02553	2.87669	6.91309	15.8411	22.301			37.64	10.538	15.953	20.7697	23.1847	30.4255	41.755			37.64	10.1791	13.1811	17.5769	20.3195
37.74	18.854	21.7097	24.8105	26.2016	30.489	34.8353			37.78	4.07165	6.56048	7.15386	10.4433	13.1808	14.4932			37.78	4.44879	5.67358	11.3294	15.0467	18.252	19.8558			37.74	1.06788	2.02893	2.87428	6.93697	15.8496	22.1155			37.74	10.5434	15.9646	20.6922	23.184	30.3868	41.9117			37.74	10.1779	13.1826	17.5005	20.3064
37.84	18.8837	21.7439	24.8496	26.2429	30.5371	34.8902			37.88	4.06299	6.55952	7.18154	10.4945	13.1655	14.5132			37.88	4.44011	5.67376	11.3752	15.1232	18.234	19.8867			37.84	1.06906	2.03078	2.87517	6.9219	15.7431	22.225			37.84	10.5247	15.968	20.7797	23.3061	30.3623	41.9845			37.84	10.1579	13.1828	17.5711	20.4094
37.94	18.795	21.6417	24.7328	26.1195	30.3935	34.7262			37.98	4.05502	6.55981	7.149	10.4626	13.2066	14.4418			37.98	4.4329	5.67591	11.3275	15.0822	18.297	19.7956			37.94	1.0708	2.01768	2.88694	6.91381	15.7855	22.2955			37.94	10.4999	15.9623	20.6773	23.2258	30.4449	41.7614			37.94	10.1402	13.1862	17.4953	20.3516
38.04	18.7424	21.5812	24.6636	26.0464	30.3085	34.629			38.08	4.06928	6.56923	7.17391	10.4622	13.2128	14.3985			38.08	4.4494	5.68523	11.3693	15.0848	18.3094	19.7403			38.04	1.06695	2.01947	2.89105	6.91248	15.7559	22.2425			38.04	10.5461	15.9994	20.7677	23.2455	30.4861	41.6731			38.04	10.1776	13.2074	17.5592	20.3543
38.14	18.7898	21.6358	24.7261	26.1124	30.3852	34.7167			38.18	4.03738	6.54104	7.17583	10.4431	13.1707	14.4311			38.18	4.41573	5.66239	11.3754	15.0614	18.256	19.7903			38.14	1.06905	2.03137	2.8853	6.96027	15.7529	22.1436			38.14	10.4708	15.9419	20.7878	23.2195	30.4103	41.7966			38.14	10.1004	13.1542	17.5685	20.3225
38.24	18.7693	21.6121	24.699	26.0838	30.352	34.6787			38.28	4.05047	6.54873	7.14259	10.4608	13.2057	14.413			38.28	4.43074	5.66993	11.3245	15.0892	18.3074	19.7687			38.24	1.06668	2.01429	2.88888	6.95199	15.807	22.154			38.24	10.5019	15.9563	20.6859	23.2524	30.4829	41.7329			38.24	10.1348	13.1717	17.4899	20.36
38.34	18.8272	21.6788	24.7752	26.1643	30.4457	34.7858			38.38	4.04344	6.52771	7.15112	10.4255	13.2049	14.4543			38.38	4.42394	5.65287	11.3403	15.0414	18.3099	19.8293			38.34	1.06865	2.02952	2.89272	6.94233	15.7688	22.2859			38.34	10.4812	15.9014	20.7057	23.1685	30.4737	41.8427			38.34	10.1191	13.1319	17.5141	20.2952
38.44	18.7984	21.6456	24.7373	26.1242	30.399	34.7325			38.48	4.04967	6.5299	7.19276	10.4817	13.2077	14.4292			38.48	4.43264	5.65716	11.4112	15.1288	18.3216	19.8033			38.44	1.07442	2.03146	2.89127	6.93449	15.8785	22.2092			38.44	10.4967	15.9057	20.825	23.2919	30.4782	41.7674			38.44	10.1368	13.139	17.6197	20.4088
38.54	18.8187	21.6691	24.7641	26.1526	30.432	34.7701			38.58	4.04374	6.55171	7.14633	10.3972	13.2001	14.4416			38.58	4.42707	5.67725	11.3399	15.0101	18.3149	19.8244			38.54	1.07053	2.02156	2.87463	6.95131	15.8289	22.2399			38.54	10.4927	15.9761	20.713	23.1294	30.4939	41.8485			38.54	10.1239	13.1855	17.5094	20.2484
38.64	18.8941	21.7559	24.8632	26.2573	30.5538	34.9093			38.68	4.03519	6.54549	7.16564	10.3982	13.2203	14.4976			38.68	4.419	5.67352	11.3739	15.0159	18.3483	19.9072			38.64	1.06754	2.01844	2.88874	6.91742	15.7632	22.2153			38.64	10.4736	15.9657	20.7752	23.1385	30.5497	42.0236			38.64	10.1036	13.1744	17.5586	20.2525
38.74	18.8956	21.7576	24.8652	26.2594	30.5563	34.9121			38.78	4.04932	6.55297	7.16128	10.4553	13.1842	14.4953			38.78	4.43629	5.68232	11.3716	15.1046	18.3057	19.9121			38.74	1.06891	2.02788	2.87824	6.95587	15.7606	22.1164			38.74	10.5061	15.9776	20.7543	23.2562	30.454	42.0001			38.74	10.1412	13.1923	17.5517	20.3681
38.84	18.7975	21.6447	24.7362	26.1231	30.3977	34.7309			38.88	4.06282	6.54159	7.14435	10.4761	13.2036	14.4176			38.88	4.45237	5.6741	11.348	15.1389	18.338	19.8111			38.84	1.06612	2.01405	2.87021	6.92225	15.8501	22.1177			38.84	10.5475	15.9596	20.7178	23.3166	30.5175	41.8004			38.84	10.1766	13.1715	17.513	20.4117
38.94	18.7778	21.6219	24.7102	26.0957	30.3658	34.6945			38.98	4.04933	6.51346	7.14829	10.4263	13.157	14.3982			38.98	4.43992	5.65267	11.3602	15.0749	18.2828	19.7948			38.94	1.06711	2.026	2.86957	6.9067	15.8105	22.2662			38.94	10.5109	15.8884	20.726	23.2021	30.405	41.7374			38.94	10.1455	13.1183	17.5273	20.3202
39.04	18.8444	21.6986	24.7978	26.1882	30.4734	34.8175			39.08	4.03219	6.52813	7.18766	10.4669	13.2184	14.4466			39.08	4.42194	5.66644	11.4249	15.1364	18.3716	19.865			39.04	1.07257	2.03013	2.86986	6.92201	15.7935	22.1413			39.04	10.4683	15.9271	20.844	23.2968	30.5526	41.8854			39.04	10.1043	13.1501	17.6269	20.4028
39.14	18.7876	21.6332	24.7231	26.1093	30.3816	34.7126			39.18	4.04484	6.51249	7.15669	10.4361	13.1755	14.3986			39.18	4.43788	5.6555	11.381	15.0989	18.3204	19.8082			39.14	1.07399	2.02435	2.87291	6.94652	15.8178	22.1597			39.14	10.5042	15.8936	20.7602	23.235	30.4622	41.7585			39.14	10.139	13.1225	17.5561	20.3487
39.24	18.8263	21.6778	24.7741	26.1631	30.4443	34.7841			39.28	4.04184	6.55386	7.1448	10.4093	13.2183	14.4248			39.28	4.43683	5.6943	11.3678	15.0678	18.3892	19.8543			39.24	1.0698	2.02427	2.88047	6.94239	15.782	22.1221			39.24	10.5036	16.0055	20.7398	23.1913	30.5819	41.8629			39.24	10.1338	13.2089	17.5309	20.3013
39.34	18.8831	21.7431	24.8487	26.2419	30.536	34.889			39.38	4.05762	6.54806	7.17968	10.3974	13.1934	14.4652			39.38	4.45507	5.69045	11.4257	15.0537	18.3584	19.9141			39.34	1.06826	2.01408	2.86874	6.93709	15.8406	22.3011			39.34	10.556	16.0087	20.8637	23.1898	30.5575	42.0258			39.34	10.1755	13.1999	17.6202	20.2823
39.44	18.753	21.5934	24.6776	26.0613	30.3257	34.6487			39.48	4.03994	6.54224	7.16146	10.4497	13.1458	14.3628			39.48	4.43718	5.68734	11.4006	15.1346	18.2984	19.7799			39.44	1.07295	2.02558	2.87066	6.91583	15.8521	22.1671			39.44	10.5047	15.9864	20.8003	23.2948	30.4319	41.7074			39.44	10.133	13.1906	17.5787	20.388
39.54	18.7996	21.6471	24.7389	26.126	30.401	34.7348			39.58	4.04439	6.51616	7.12651	10.3853	13.1573	14.3944			39.58	4.44378	5.66684	11.3493	15.0471	18.3215	19.8309			39.54	1.06787	2.02384	2.87694	6.91023	15.8226	22.1091			39.54	10.5172	15.9241	20.7006	23.1533	30.4613	41.8027			39.54	10.1467	13.1414	17.4974	20.2675
39.64	18.8849	21.7452	24.8511	26.2445	30.5389	34.8923			39.68	4.03855	6.50521	7.17209	10.4028	13.1765	14.4567			39.68	4.43838	5.65862	11.4245	15.0758	18.3525	19.9214			39.64	1.06863	2.02218	2.88758	6.93627	15.8694	22.2315			39.64	10.5078	15.9061	20.8445	23.2049	30.5226	42.0069			39.64	10.1342	13.122	17.6128	20.3056
39.74	18.7403	21.5787	24.6608	26.0435	30.3051	34.6251			39.78	4.03525	6.53897	7.1603	10.3668	13.1322	14.3414			39.78	4.43609	5.6897	11.4092	15.0282	18.2962	19.7685			39.74	1.07012	2.01365	2.88543	6.95791	15.7714	22.1642			39.74	10.5006	15.9908	20.8129	23.1276	30.4239	41.6774			39.74	10.1288	13.1939	17.589	20.2412
39.84	18.8383	21.6916	24.7898	26.1798	30.4636	34.8063			39.88	4.04091	6.53626	7.16274	10.3869	13.182	14.4133			39.88	4.44502	5.69081	11.4201	15.0666	18.3769	19.8797			39.84	1.06783	2.02358	2.88609	6.93741	15.8081	22.1422			39.84	10.5066	15.9708	20.8027	23.1533	30.5139	41.8513			39.84	10.1451	13.1911	17.5986	20.2848
39.94	18.759	21.6003	24.6855	26.0696	30.3354	34.6598			39.98	4.02481	6.50981	7.16464	10.4271	13.1479	14.3493			39.98	4.42854	5.66936	11.4262	15.129	18.3343	19.7969			39.94	1.06627	2.02142	2.87036	6.91391	15.7553	22.1457			39.94	10.4654	15.9072	20.8095	23.2443	30.4367	41.6681			39.94	10.107	13.1408	17.6074	20.368
40.04	18.8325	21.6849	24.7822	26.1717	30.4542	34.7956			40.08	4.02728	6.52141	7.14107	10.3872	13.2162	14.4023			40.08	4.43217	5.68062	11.391	15.0742	18.4335	19.8741			40.04	1.06638	2.02834	2.87583	6.95439	15.7481	22.151			40.04	10.4757	15.9415	20.7488	23.164	30.6065	41.8376			40.04	10.1152	13.1667	17.5528	20.2939
40.14	18.7562	21.597	24.6817	26.0656	30.3308	34.6545			40.18	4.04054	6.52818	7.1541	10.3778	13.1978	14.3418			40.18	4.44739	5.68733	11.4134	15.0628	18.4104	19.7935			40.14	1.06695	2.0265	2.86936	6.96108	15.843	22.2598			40.14	10.5007	15.9436	20.7679	23.1222	30.5362	41.6244			40.14	10.1498	13.1821	17.5871	20.2782
40.24	18.8953	21.7573	24.8649	26.259	30.5558	34.9116			40.28	4.02208	6.53298	7.16641	10.3656	13.1642	14.446			40.28	4.4291	5.69411	11.4383	15.052	18.3719	19.9464			40.24	1.06916	2.01653	2.88085	6.94182	15.7473	22.109			40.24	10.4634	15.9715	20.8248	23.1185	30.4893	41.9693			40.24	10.1048	13.1936	17.6198	20.2573
40.34	18.8184	21.6687	24.7636	26.1521	30.4314	34.7695			40.38	4.01659	6.527	7.1423	10.3592	13.1727	14.385			40.38	4.42446	5.6907	11.4034	15.0474	18.3895	19.8684			40.34	1.0713	2.02676	2.88627	6.96437	15.862	22.1885			40.34	10.4544	15.9649	20.7651	23.1158	30.5243	41.813			40.34	10.0925	13.1834	17.563	20.2475
40.44	18.8684	21.7263	24.8295	26.2216	30.5123	34.8619			40.48	4.03674	6.51815	7.14983	10.3987	13.187	14.4195			40.48	4.44879	5.68572	11.4209	15.112	18.4184	19.9257			40.44	1.07259	2.01628	2.89262	6.94787	15.8626	22.1173			40.44	10.4983	15.9304	20.7702	23.1851	30.5328	41.8795			40.44	10.1453	13.1685	17.5855	20.3292
40.54	18.8788	21.7382	24.8431	26.236	30.5291	34.8811			40.58	4.01875	6.52296	7.13781	10.4158	13.1587	14.4242			40.58	4.42996	5.6912	11.4043	15.1403	18.383	19.9367			40.54	1.0672	2.01469	2.87519	6.92106	15.8767	22.3036			40.54	10.4584	15.9527	20.7491	23.2387	30.4875	41.9209			40.54	10.1023	13.181	17.5597	20.3671
40.64	18.8348	21.6876	24.7852	26.1749	30.458	34.7998			40.68	4.04754	6.48986	7.13174	10.3847	13.1763	14.3874			40.68	4.46258	5.66343	11.3968	15.0981	18.4112	19.8898			40.64	1.07014	2.02194	2.86923	6.95985	15.775	22.1769			40.64	10.5308	15.8679	20.7264	23.1638	30.5209	41.804			40.64	10.1767	13.1167	17.5482	20.3103
40.74	18.7542	21.5948	24.6791	26.0629	30.3276	34.6509			40.78	4.0272	6.50209	7.13457	10.3841	13.1595	14.3227			40.78	4.44178	5.67618	11.4055	15.1027	18.3944	19.8075			40.74	1.06934	2.01897	2.87099	6.93599	15.8481	22.205			40.74	10.4802	15.9014	20.7392	23.1674	30.4886	41.625			40.74	10.1277	13.1442	17.5588	20.3133
40.84	18.9015	21.7644	24.8731	26.2676	30.5659	34.9231			40.88	4.02554	6.53881	7.10257	10.3524	13.0956	14.4322			40.88	4.44186	5.71069	11.3592	15.0631	18.313	19.9675			40.84	1.07066	2.02612	2.88448	6.91336	15.8451	22.1689			40.84	10.4845	16.0043	20.6631	23.1157	30.3655	41.9776			40.84	10.1256	13.2212	17.4837	20.2556
40.94	18.7525	21.5928	24.6769	26.0605	30.3248	34.6477			40.98	4.01155	6.48393	7.13132	10.3456	13.1495	14.3163			40.98	4.42705	5.66357	11.4068	15.0554	18.3909	19.81			40.94	1.06686	2.0153	2.87358	6.95895	15.8534	22.2456			40.94	10.4367	15.8528	20.7243	23.0755	30.4574	41.5955			40.94	10.0917	13.112	17.5568	20.2449
41.04	18.8253	21.6766	24.7727	26.1617	30.4426	34.7822			41.08	4.03231	6.48241	7.12839	10.4066	13.0828	14.3688			41.08	4.45168	5.66444	11.4066	15.1499	18.3048	19.8904			41.04	1.07278	2.02937	2.88097	6.91723	15.824	22.1893			41.04	10.4912	15.8498	20.7167	23.2126	30.3044	41.75			41.04	10.1461	13.1117	17.5533	20.3686
41.14	18.8815	21.7413	24.8467	26.2398	30.5335	34.8861			41.18	4.02811	6.50221	7.12772	10.3881	13.1245	14.4087			41.18	4.44818	5.68319	11.4084	15.1269	18.3678	19.9506			41.14	1.07153	2.03078	2.89305	6.94898	15.7793	22.1654			41.14	10.4843	15.9042	20.7227	23.1802	30.4125	41.8817			41.14	10.1376	13.1544	17.5552	20.3365
41.24	18.7415	21.5801	24.6624	26.0452	30.3071	34.6274			41.28	4.0298	6.48513	7.14543	10.3716	13.1634	14.2979			41.28	4.45243	5.6713	11.4429	15.1109	18.4321	19.8079			41.24	1.0699	2.02431	2.87755	6.91313	15.8646	22.212			41.24	10.4815	15.8516	20.7599	23.1274	30.4817	41.5314			41.24	10.1446	13.1234	17.6036	20.3097
41.34	18.855	21.7108	24.8118	26.203	30.4906	34.8371			41.38	4.01904	6.49457	7.10821	10.3643	13.1601	14.3812			41.38	4.44257	5.68215	11.3885	15.1072	18.4359	19.9324			41.34	1.06682	2.01728	2.888	6.94836	15.7988	22.2303			41.34	10.4521	15.8725	20.649	23.108	30.4699	41.7675			41.34	10.1195	13.1451	17.5154	20.2994
41.44	18.8107	21.6598	24.7535	26.1414	30.419	34.7553			41.48	4.00604	6.5264	7.12055	10.3279	13.0947	14.3443			41.48	4.42915	5.71123	11.4107	15.0575	18.3483	19.8856			41.44	1.06849	2.01357	2.87569	6.93452	15.8756	22.2009			41.44	10.4369	15.9789	20.7219	23.0683	30.3729	41.7351			41.44	10.0889	13.2123	17.5495	20.2326
41.54	18.7391	21.5773	24.6592	26.0418	30.3031	34.6229			41.58	4.00723	6.48313	7.15308	10.3404	13.0805	14.2865			41.58	4.4314	5.67454	11.4652	15.0788	18.3322	19.8095			41.54	1.07422	2.02981	2.88112	6.95673	15.7818	22.1241			41.54	10.4505	15.8887	20.8373	23.1191	30.3702	41.6082			41.54	10.0939	13.1273	17.6332	20.261
41.64	18.8654	21.7228	24.8255	26.2174	30.5075	34.8564			41.68	4.0194	6.52372	7.13615	10.3509	13.1096	14.3802			41.68	4.44567	5.7111	11.4402	15.0968	18.3763	19.9431			41.64	1.06983	2.02765	2.88131	6.91403	15.7841	22.2718			41.64	10.4859	15.9938	20.7953	23.1507	30.4483	41.8959			41.64	10.1263	13.2117	17.5945	20.285
41.74	18.895	21.7569	24.8645	26.2586	30.5553	34.9111			41.78	4.02797	6.49234	7.15237	10.4027	13.0792	14.4			41.78	4.45697	5.68597	11.4709	15.1787	18.3412	19.9787			41.74	1.06936	2.02868	2.88437	6.91364	15.8383	22.2039			41.74	10.5085	15.9173	20.843	23.2672	30.3785	41.9545			41.74	10.1497	13.1506	17.6376	20.3902
41.84	18.7951	21.6419	24.733	26.1198	30.3938	34.7265			41.88	4.00758	6.51308	7.1173	10.3215	13.1561	14.3219			41.88	4.43501	5.70491	11.4162	15.0623	18.4516	19.8731			41.84	1.073	2.01391	2.89358	6.91828	15.7641	22.247			41.84	10.4594	15.9745	20.7491	23.0948	30.5693	41.7435			41.84	10.0997	13.1944	17.5536	20.2339
41.94	18.8637	21.7208	24.8232	26.215	30.5046	34.8531			41.98	4.02157	6.47976	7.13117	10.3377	13.1477	14.3711			41.98	4.45133	5.6768	11.4406	15.0886	18.4432	19.9451			41.94	1.07058	2.03029	2.89298	6.93932	15.8323	22.2489			41.94	10.4915	15.8861	20.7808	23.1211	30.5368	41.8694			41.94	10.1368	13.1292	17.5908	20.269
42.04	18.7904	21.6365	24.7268	26.1132	30.3862	34.7178			42.08	4.01073	6.47607	7.11174	10.3177	13.1342	14.3125			42.08	4.44088	5.67553	11.4134	15.0647	18.4307	19.8706			42.04	1.06797	2.02007	2.8834	6.93782	15.7436	22.1957			42.04	10.4635	15.8774	20.7246	23.077	30.5062	41.6994			42.04	10.1115	13.1244	17.5465	20.234
42.14	18.7975	21.6446	24.7362	26.1231	30.3977	34.7309			42.18	4.02775	6.49914	7.08565	10.3709	13.1331	14.3147			42.18	4.4607	5.697	11.374	15.1457	18.4332	19.8781			42.14	1.0693	2.01586	2.89356	6.93947	15.7704	22.115			42.14	10.5121	15.9403	20.6568	23.2051	30.5158	41.7226			42.14	10.1565	13.1738	17.4857	20.3425
42.24	18.8458	21.7002	24.7997	26.1901	30.4757	34.8201			42.28	4.02945	6.52044	7.11075	10.3481	13.1042	14.3489			42.28	4.46339	5.71671	11.4164	15.1151	18.396	19.9291			42.24	1.07316	2.02186	2.87474	6.95761	15.835	22.2091			42.24	10.5312	16.0149	20.759	23.1865	30.4912	41.8806			42.24	10.1626	13.2194	17.5508	20.3015
42.34	18.8897	21.7508	24.8575	26.2512	30.5468	34.9013			42.38	4.02687	6.47796	7.09041	10.3288	13.1073	14.3806			42.38	4.46205	5.68139	11.3876	15.0921	18.4066	19.9799			42.34	1.07386	2.01635	2.87959	6.93359	15.8728	22.2784			42.34	10.5212	15.9055	20.693	23.136	30.4888	41.9599			42.34	10.1573	13.1348	17.5025	20.2659
42.44	18.837	21.6901	24.7881	26.1779	30.4615	34.8039			42.48	4.00797	6.52052	7.13892	10.3228	13.1081	14.3371			42.48	4.44281	5.72091	11.4699	15.0891	18.4149	19.9272			42.44	1.07158	2.02802	2.87791	6.92751	15.7778	22.1298			42.44	10.4703	16.0078	20.8318	23.1193	30.4866	41.8274			42.44	10.1116	13.2237	17.6258	20.2581
42.54	18.748	21.5876	24.671	26.0543	30.3176	34.6394			42.58	4.00184	6.50209	7.08183	10.3424	13.1429	14.2666			42.58	4.4378	5.70704	11.3827	15.1239	18.4711	19.8372			42.54	1.07293	2.03061	2.87744	6.93472	15.7955	22.1506			42.54	10.4657	15.98	20.6877	23.1886	30.6008	41.6671			42.54	10.0981	13.189	17.4884	20.3007
42.64	18.7428	21.5817	24.6642	26.0471	30.3092	34.6299			42.68	4.00924	6.46261	7.08514	10.3431	13.1394	14.259			42.68	4.44707	5.67374	11.3908	15.1285	18.4706	19.8313			42.64	1.06911	2.0236	2.88523	6.94213	15.824	22.2001			42.64	10.4912	15.8923	20.7095	23.2037	30.6105	41.6693			42.64	10.1192	13.112	17.5007	20.3069
42.74	18.8762	21.7352	24.8397	26.2324	30.5249	34.8763			42.78	4.01827	6.47202	7.1079	10.3391	13.0322	14.3578			42.78	4.45789	5.68303	11.4295	15.1254	18.3232	19.9725			42.74	1.06549	2.01859	2.87989	6.93549	15.8499	22.157			42.74	10.5076	15.9044	20.7617	23.1787	30.3398	41.9291			42.74	10.1437	13.1333	17.5599	20.3025
42.84	18.8891	21.7501	24.8567	26.2504	30.5458	34.9001			42.88	4.00559	6.50773	7.11342	10.3058	13.0376	14.366			42.88	4.44478	5.71561	11.4408	15.0799	18.3347	19.9881			42.84	1.07305	2.02832	2.89397	6.91651	15.7691	22.1512			42.84	10.4645	15.9769	20.758	23.0821	30.3234	41.9131			42.84	10.1126	13.2068	17.575	20.2387
42.94	18.7809	21.6255	24.7142	26.0999	30.3707	34.7001			42.98	4.00738	6.50878	7.07824	10.367	13.0603	14.2809			42.98	4.44733	5.71726	11.3856	15.1714	18.3691	19.8721			42.94	1.07014	2.02773	2.87805	6.94398	15.7377	22.245			42.94	10.4668	15.976	20.6508	23.214	30.3697	41.6554			42.94	10.1193	13.2119	17.4919	20.3634
43.04	18.7991	21.6465	24.7382	26.1253	30.4002	34.7338			43.08	4.00973	6.46283	7.08088	10.3657	13.1072	14.2924			43.08	4.45143	5.67881	11.3937	15.1746	18.4412	19.8949			43.04	1.06593	2.02431	2.89442	6.95386	15.7584	22.2493			43.04	10.4718	15.8614	20.6561	23.2085	30.4753	41.6842			43.04	10.1266	13.1204	17.5007	20.3635
43.14	18.7663	21.6088	24.6951	26.0797	30.3472	34.6733			43.18	3.99531	6.48555	7.12087	10.3283	13.0612	14.265			43.18	4.43613	5.69967	11.4599	15.1222	18.3794	19.8598			43.14	1.0657	2.02827	2.89056	6.91911	15.7638	22.1401			43.14	10.4294	15.91	20.7635	23.1143	30.3547	41.5856			43.14	10.0918	13.1685	17.6024	20.2932
43.24	18.8154	21.6652	24.7597	26.1479	30.4266	34.7639			43.28	3.99374	6.46549	7.11359	10.2964	13.0955	14.3002			43.28	4.43553	5.68352	11.4511	15.0795	18.4324	19.9141			43.24	1.06653	2.0251	2.88216	6.90686	15.8183	22.1558			43.24	10.4314	15.87	20.7543	23.0564	30.452	41.7126			43.24	10.0891	13.1295	17.5866	20.2332
43.34	18.8549	21.7107	24.8116	26.2028	30.4904	34.8369			43.38	4.00655	6.45545	7.11446	10.3237	13.0951	14.3276			43.38	4.45071	5.67591	11.455	15.1226	18.4358	19.9564			43.34	1.06979	2.03024	2.87413	6.90633	15.7668	22.1486			43.34	10.4713	15.8551	20.7696	23.1317	30.4698	41.818			43.34	10.1233	13.1116	17.5921	20.2906
43.44	18.8033	21.6513	24.7438	26.1311	30.407	34.7416			43.48	4.01391	6.45903	7.10593	10.3181	13.0713	14.2849			43.48	4.45998	5.68045	11.4441	15.1182	18.4068	19.9018			43.44	1.06567	2.02417	2.8919	6.95061	15.7929	22.1084			43.44	10.4913	15.8651	20.7463	23.1209	30.4167	41.6966			43.44	10.1443	13.1219	17.5751	20.2844
43.54	18.7411	21.5797	24.6619	26.0447	30.3065	34.6267			43.58	4.024	6.48398	7.09493	10.3413	13.0961	14.2353			43.58	4.47249	5.70405	11.4297	15.1565	18.4471	19.8385			43.54	1.07097	2.02562	2.89302	6.96514	15.781	22.2997			43.54	10.521	15.9314	20.7207	23.1802	30.4841	41.565			43.54	10.1713	13.1745	17.5504	20.3329
43.64	18.7525	21.5928	24.6769	26.0605	30.3248	34.6477			43.68	4.01691	6.48199	7.11839	10.323	13.0456	14.2421			43.68	4.46519	5.70303	11.4689	15.1316	18.3784	19.8505			43.64	1.06767	2.01756	2.87292	6.96567	15.7666	22.2186			43.64	10.5057	15.9314	20.7956	23.1462	30.3759	41.5976			43.64	10.1547	13.1722	17.6107	20.2995
43.74	18.7672	21.6097	24.6962	26.0809	30.3486	34.6749			43.78	4.01868	6.49946	7.08362	10.3491	13.0492	14.2515			43.78	4.46866	5.72033	11.4168	15.1751	18.3895	19.8704			43.74	1.06943	2.02971	2.88643	6.96538	15.7365	22.2657			43.74	10.5033	15.9637	20.6802	23.1894	30.3639	41.5974			43.74	10.1602	13.2091	17.5266	20.3532
43.84	18.8346	21.6874	24.785	26.1746	30.4577	34.7995			43.88	4.01323	6.46539	7.0833	10.3388	13.0725	14.2989			43.88	4.4637	5.69174	11.4191	15.1637	18.427	19.9414			43.84	1.06905	2.02546	2.87474	6.93584	15.7692	22.2017			43.84	10.4962	15.8909	20.6935	23.1822	30.4391	41.7643			43.84	10.1488	13.1429	17.5299	20.3376
43.94	18.8243	21.6755	24.7714	26.1602	30.4409	34.7803			43.98	4.00792	6.47382	7.11978	10.3626	13.113	14.2881			43.98	4.45871	5.70033	11.4802	15.2017	18.4878	19.9304			43.94	1.07199	2.01633	2.87044	6.91748	15.7518	22.1485			43.94	10.4818	15.9108	20.7989	23.2342	30.5316	41.7305			43.94	10.1375	13.1628	17.6238	20.3886
44.04	18.7967	21.6437	24.7351	26.122	30.3964	34.7294			44.08	4.01629	6.47524	7.10816	10.3128	13.0818	14.2646			44.08	4.46959	5.70358	11.4655	15.134	18.4504	19.9046			44.04	1.06858	2.02405	2.88812	6.92685	15.8298	22.1706			44.04	10.501	15.9101	20.7595	23.1166	30.4512	41.6511			44.04	10.1604	13.1678	17.598	20.294
44.14	18.8234	21.6745	24.7703	26.1591	30.4396	34.7788			44.18	4.00087	6.5009	7.11251	10.3257	13.0205	14.2817			44.18	4.45426	5.72854	11.4772	15.1591	18.3714	19.9367			44.14	1.07326	2.02611	2.88684	6.92932	15.8197	22.1135			44.14	10.4584	15.9697	20.7677	23.1405	30.3018	41.692			44.14	10.1236	13.223	17.6126	20.3239
44.24	18.7488	21.5886	24.6721	26.0554	30.3189	34.641			44.28	4.00587	6.47948	7.11416	10.2942	13.0285	14.2234			44.28	4.46036	5.71036	11.4813	15.1146	18.3849	19.8577			44.24	1.06666	2.02999	2.88357	6.93457	15.776	22.2117			44.24	10.4819	15.933	20.7933	23.0928	30.3508	41.5633			44.24	10.1373	13.1808	17.6186	20.264
44.34	18.7688	21.6116	24.6984	26.0832	30.3512	34.6779			44.38	4.00459	6.47147	7.07253	10.2975	13.0142	14.2351			44.38	4.46004	5.70471	11.4169	15.1233	18.3693	19.8789			44.34	1.06823	2.02705	2.87954	6.94265	15.7478	22.2259			44.34	10.4719	15.9033	20.6586	23.0858	30.2983	41.571			44.34	10.1366	13.1678	17.5198	20.2756
44.44	18.7776	21.6217	24.7099	26.0953	30.3654	34.694			44.48	3.99918	6.44374	7.09364	10.3496	12.9943	14.2393			44.48	4.45477	5.68123	11.4529	15.2024	18.3443	19.8881			44.44	1.07321	2.02561	2.87217	6.93401	15.8429	22.1483			44.44	10.4559	15.8323	20.7165	23.1984	30.2466	41.5759			44.44	10.1245	13.1134	17.5749	20.3814
44.54	18.8324	21.6849	24.7821	26.1716	30.4541	34.7954			44.58	4.00172	6.47408	7.10306	10.2895	13.0106	14.2783			44.58	4.45939	5.71027	11.4727	15.1202	18.3747	19.9506			44.54	1.06768	2.01441	2.89303	6.94954	15.8471	22.1214			44.54	10.4663	15.9124	20.7514	23.0719	30.2952	41.7045			44.54	10.1326	13.1774	17.6012	20.2665
44.64	18.8398	21.6933	24.7918	26.1818	30.466	34.809			44.68	3.98365	6.44162	7.09584	10.2723	13.038	14.2811			44.68	4.44012	5.68274	11.4633	15.0978	18.417	19.9584			44.64	1.06611	2.02469	2.87077	6.93801	15.7945	22.2496			44.64	10.421	15.8357	20.7343	23.0377	30.365	41.7208			44.64	10.0887	13.1137	17.5866	20.2362
44.74	18.8115	21.6608	24.7546	26.1425	30.4203	34.7568			44.78	4.00115	6.46445	7.09618	10.3458	13.0469	14.2568			44.78	4.46042	5.70391	11.4659	15.2085	18.4329	19.9281			44.74	1.06741	2.02854	2.88057	6.95004	15.7461	22.2584			44.74	10.4751	15.9045	20.7519	23.221	30.41	41.6831			44.74	10.1349	13.1626	17.5906	20.3846
44.84	18.8785	21.7379	24.8427	26.2356	30.5286	34.8805			44.88	4.01538	6.46588	7.06841	10.3132	13.0077	14.3052			44.88	4.47702	5.70609	11.4229	15.1632	18.3804	19.999			44.84	1.06825	2.02165	2.87113	6.91091	15.8243	22.1866			44.84	10.5095	15.9036	20.6649	23.1416	30.31	41.8131			44.84	10.1724	13.1674	17.5243	20.3236
44.94	18.8612	21.718	24.82	26.2116	30.5007	34.8486			44.98	4.01245	6.43615	7.05574	10.3397	13.0128	14.2902			44.98	4.47435	5.68064	11.404	15.2042	18.3902	19.9807			44.94	1.07286	2.02428	2.87497	6.95743	15.7636	22.2228			44.94	10.5079	15.8397	20.6398	23.2143	30.3395	41.7933			44.94	10.1663	13.1085	17.4951	20.3783
45.04	18.8491	21.7041	24.8041	26.1948	30.4812	34.8263			45.08	4.00564	6.48221	7.05478	10.3366	13.0918	14.2781			45.08	4.46867	5.72373	11.4073	15.2061	18.5097	19.9722			45.04	1.07062	2.02801	2.875	6.90678	15.7431	22.2866			45.04	10.4969	15.9633	20.6504	23.2224	30.5434	41.7848			45.04	10.151	13.205	17.4962	20.3762
45.14	18.8693	21.7273	24.8306	26.2228	30.5137	34.8635			45.18	3.9828	6.48079	7.06115	10.3423	13.0004	14.2907			45.18	4.444	5.72352	11.4197	15.2172	18.3838	19.9936			45.14	1.0746	2.02545	2.89296	6.93596	15.7869	22.1188			45.14	10.437	15.9599	20.6691	23.2353	30.3303	41.822			45.14	10.095	13.2045	17.5152	20.3911
45.24	18.8769	21.736	24.8406	26.2334	30.526	34.8776			45.28	3.97939	6.45612	7.0732	10.319	13.0229	14.2941			45.28	4.44144	5.70334	11.4424	15.1873	18.4208	20.004			45.24	1.07315	2.02207	2.88832	6.91829	15.7823	22.2577			45.24	10.4362	15.9115	20.7204	23.201	30.4063	41.8643			45.24	10.0879	13.1562	17.5478	20.3484
45.34	18.7731	21.6166	24.7041	26.0892	30.3582	34.6858			45.38	4.00694	6.46244	7.07793	10.2619	13.0532	14.2121			45.38	4.47404	5.71129	11.4548	15.1095	18.4713	19.8974			45.34	1.0703	2.02185	2.89228	6.95014	15.8026	22.2284			45.34	10.5009	15.9156	20.7194	23.056	30.4552	41.5943			45.34	10.1602	13.1723	17.5637	20.2406
45.44	18.9009	21.7637	24.8722	26.2667	30.5648	34.9219			45.48	3.99849	6.45832	7.04592	10.3365	13.0403	14.3063			45.48	4.46532	5.70855	11.4048	15.2217	18.456	20.0325			45.44	1.06581	2.01769	2.88455	6.91069	15.7341	22.1606			45.44	10.4813	15.9094	20.6308	23.2293	30.4327	41.8804			45.44	10.1402	13.1658	17.4868	20.3906
45.54	18.7661	21.6085	24.6949	26.0795	30.3469	34.6729			45.58	3.97863	6.44418	7.06253	10.2913	12.9882	14.2023			45.58	4.44376	5.69685	11.4333	15.1573	18.3848	19.8897			45.54	1.06739	2.02061	2.87863	6.93229	15.7689	22.1474			45.54	10.4371	15.8865	20.6949	23.1452	30.3338	41.6072			45.54	10.0913	13.1388	17.5305	20.3044
45.64	18.774	21.6176	24.7052	26.0904	30.3596	34.6875			45.68	3.98082	6.47802	7.08593	10.3164	13.0053	14.2052			45.68	4.44794	5.72899	11.4756	15.2001	18.4162	19.9015			45.64	1.06709	2.01321	2.89002	6.92087	15.8569	22.1657			45.64	10.4323	15.9538	20.7425	23.1781	30.3431	41.5736			45.64	10.0989	13.2105	17.5922	20.358
45.74	18.8703	21.7285	24.832	26.2243	30.5154	34.8655			45.78	3.97984	6.45925	7.08068	10.3137	13.0363	14.275			45.78	4.44898	5.71514	11.4726	15.2035	18.4689	20.0088			45.74	1.07352	2.0286	2.88462	6.94445	15.74	22.1996			45.74	10.4494	15.9376	20.7663	23.2159	30.4727	41.8566			45.74	10.0986	13.1751	17.583	20.3572
45.84	18.7537	21.5942	24.6785	26.0622	30.3268	34.6499			45.88	3.97311	6.47248	7.04572	10.3281	13.027	14.1838			45.88	4.44236	5.72801	11.4183	15.2277	18.4596	19.8851			45.84	1.06842	2.02606	2.88658	6.95403	15.8144	22.2481			45.84	10.4229	15.9567	20.6463	23.2285	30.4255	41.5543			45.84	10.0835	13.2046	17.4995	20.3894
45.94	18.8722	21.7306	24.8344	26.2268	30.5184	34.8688			45.98	4.00496	6.42312	7.0795	10.3222	12.9885	14.2702			45.98	4.47898	5.68561	11.4757	15.2225	18.4092	20.0107			45.94	1.07231	2.02432	2.87678	6.96857	15.8132	22.1785			45.94	10.5162	15.8497	20.7645	23.2368	30.3635	41.846			45.94	10.1666	13.1069	17.5874	20.3825
46.04	18.7841	21.6292	24.7185	26.1044	30.376	34.7061			46.08	3.97797	6.42238	7.09062	10.3109	13.0515	14.2015			46.08	4.4502	5.68674	11.4973	15.2106	18.5043	19.9206			46.04	1.06978	2.02589	2.87546	6.91551	15.8354	22.1842			46.04	10.4535	15.8602	20.8133	23.2293	30.5346	41.6768			46.04	10.0997	13.1074	17.6178	20.3633
46.14	18.7595	21.6009	24.6861	26.0702	30.3362	34.6607			46.18	3.99285	6.44971	7.06051	10.2751	12.9615	14.18			46.18	4.46767	5.71199	11.4506	15.1605	18.3801	19.8942			46.14	1.07348	2.01467	2.87682	6.95918	15.8482	22.2592			46.14	10.4817	15.9112	20.7034	23.1247	30.2927	41.5709			46.14	10.1393	13.1656	17.5462	20.2962
46.24	18.7865	21.6319	24.7216	26.1077	30.3798	34.7105			46.28	3.96995	6.4273	7.06749	10.2947	12.9884	14.1977			46.28	4.44289	5.69324	11.4641	15.1925	18.4218	19.9228			46.24	1.07121	2.01755	2.8772	6.91387	15.8628	22.133			46.24	10.4299	15.8687	20.7405	23.1875	30.3799	41.656			46.24	10.0831	13.1224	17.5669	20.339
46.34	18.8269	21.6785	24.7748	26.1639	30.4451	34.7852			46.38	3.98236	6.45142	7.0815	10.2584	12.9785	14.2248			46.38	4.45785	5.71596	11.4896	15.1424	18.412	19.9656			46.34	1.07484	2.02108	2.89115	6.93599	15.7752	22.1053			46.34	10.4651	15.932	20.7866	23.1112	30.3638	41.7456			46.34	10.1169	13.1746	17.6057	20.2717
46.44	18.8509	21.7062	24.8065	26.1973	30.4841	34.8296			46.48	3.9961	6.43065	7.06663	10.3137	13.0526	14.2415			46.48	4.4737	5.69817	11.4667	15.2257	18.5192	19.9912			46.44	1.07372	2.01386	2.88276	6.93323	15.7311	22.1204			46.44	10.5069	15.8894	20.7543	23.2485	30.5539	41.8173			46.44	10.1527	13.1334	17.5704	20.383
46.54	18.8526	21.708	24.8086	26.1996	30.4867	34.8326			46.58	3.98047	6.4647	7.04806	10.2833	12.972	14.2407			46.58	4.45779	5.73039	11.4406	15.1863	18.4114	19.9972			46.54	1.07022	2.02929	2.8787	6.94582	15.7358	22.1832			46.54	10.4736	15.9855	20.7152	23.1974	30.3879	41.8463			46.54	10.1145	13.2048	17.5267	20.3258
46.64	18.8922	21.7537	24.8608	26.2547	30.5508	34.9059			46.68	3.98501	6.41936	7.03101	10.3133	13.0038	14.2685			46.68	4.46355	5.69105	11.4146	15.2328	18.4593	20.0393			46.64	1.07245	2.01253	2.88787	6.92379	15.7926	22.1868			46.64	10.4826	15.8688	20.6592	23.2582	30.4537	41.916			46.64	10.1274	13.114	17.4867	20.3878
46.74	18.8839	21.7441	24.8498	26.2431	30.5373	34.8905			46.78	3.97525	6.45863	7.0868	10.2434	12.965	14.2599			46.78	4.45335	5.72681	11.5071	15.1322	18.4073	20.0304			46.74	1.0687	2.02959	2.88844	6.91408	15.849	22.2225			46.74	10.4559	15.9644	20.8211	23.0986	30.36	41.8866			46.74	10.1043	13.1964	17.6284	20.2531
46.84	18.7533	21.5937	24.678	26.0616	30.3261	34.6492			46.88	3.96952	6.44399	7.0872	10.256	13.0214	14.1594			46.88	4.4482	5.71545	11.511	15.1551	18.4927	19.8949			46.84	1.0717	2.02032	2.8796	6.93471	15.863	22.1979			46.84	10.442	15.93	20.8247	23.1296	30.4956	41.5962			46.84	10.0908	13.168	17.6314	20.2803
46.94	18.8255	21.6769	24.773	26.162	30.443	34.7827			46.98	3.97915	6.42527	7.0532	10.247	12.9791	14.211			46.98	4.46004	5.70019	11.4585	15.1453	18.4369	19.9721			46.94	1.06818	2.01549	2.88046	6.92374	15.8301	22.2824			46.94	10.4739	15.8937	20.7378	23.1238	30.4155	41.7739			46.94	10.1171	13.1321	17.5499	20.2661
47.04	18.8298	21.6818	24.7786	26.1679	30.4498	34.7905			47.08	3.98897	6.42691	7.08035	10.261	12.9477	14.2116			47.08	4.47185	5.70267	11.5047	15.1687	18.3956	19.9766			47.04	1.07119	2.02578	2.8709	6.9218	15.7652	22.159			47.04	10.5108	15.9144	20.8394	23.1796	30.3738	41.8196			47.04	10.1438	13.1376	17.6204	20.2972
47.14	18.7429	21.5818	24.6643	26.0472	30.3093	34.63			47.18	3.98183	6.44153	7.0453	10.2939	13.0426	14.1428			47.18	4.46477	5.71683	11.4501	15.2205	18.5342	19.884			47.14	1.07047	2.02137	2.87992	6.91136	15.8378	22.0992			47.14	10.5033	15.9679	20.7588	23.2791	30.6295	41.6623			47.14	10.1277	13.1702	17.5368	20.3664
47.24	18.7413	21.5799	24.6622	26.045	30.3068	34.6271			47.28	3.99807	6.42989	7.02559	10.2457	12.9593	14.1387			47.28	4.48457	5.70853	11.4221	15.1546	18.4225	19.8852			47.24	1.06608	2.01388	2.87555	6.91591	15.8601	22.1778			47.24	10.5548	15.9521	20.7176	23.189	30.4589	41.6841			47.24	10.1712	13.1492	17.4915	20.2753
47.34	18.8355	21.6884	24.7862	26.1759	30.4591	34.8011			47.38	3.97542	6.41615	7.08029	10.2945	12.9742	14.2074			47.38	4.4599	5.69728	11.513	15.2293	18.4466	19.9852			47.34	1.0686	2.02795	2.89182	6.95463	15.7985	22.2926			47.34	10.4904	15.911	20.8697	23.2892	30.4803	41.8682			47.34	10.1151	13.1231	17.6303	20.375
47.44	18.8097	21.6587	24.7522	26.14	30.4174	34.7534			47.48	3.97943	6.41489	7.02834	10.236	12.9587	14.1855			47.48	4.46506	5.69699	11.4302	15.145	18.4273	19.9574			47.44	1.07174	2.02629	2.88571	6.91375	15.7633	22.1044			47.44	10.5044	15.913	20.7233	23.1644	30.4539	41.8174			47.44	10.1268	13.1225	17.5035	20.2622
47.54	18.8731	21.7317	24.8357	26.2282	30.5199	34.8706			47.58	3.98759	6.41441	7.03049	10.2493	12.9359	14.2308			47.58	4.47601	5.69884	11.4382	15.1707	18.4023	20.029			47.54	1.06982	2.02088	2.87789	6.91712	15.8323	22.2464			47.54	10.5242	15.9092	20.7262	23.1907	30.3953	41.9438			47.54	10.1493	13.1237	17.5119	20.292
47.64	18.7939	21.6405	24.7314	26.1181	30.3918	34.7243			47.68	3.989	6.44859	7.04677	10.2745	13.0012	14.1685			47.68	4.47891	5.73091	11.4681	15.2125	18.5006	19.9473			47.64	1.07493	2.0279	2.87476	6.95479	15.839	22.1135			47.64	10.5315	15.9995	20.7814	23.2558	30.5593	41.7749			47.64	10.1547	13.196	17.5555	20.3455
47.74	18.7587	21.6	24.6851	26.0692	30.335	34.6593			47.78	3.98817	6.41883	7.02763	10.215	12.9981	14.1395			47.78	4.47882	5.70553	11.4391	15.1272	18.4996	19.9102			47.74	1.07268	2.0227	2.88364	6.95781	15.7508	22.1132			47.74	10.5237	15.9172	20.7139	23.1087	30.5357	41.6669			47.74	10.1541	13.1371	17.5105	20.2307
47.84	18.9089	21.7729	24.8827	26.2779	30.5778	34.9367			47.88	3.96688	6.4269	7.05831	10.2264	12.9849	14.2518			47.88	4.45517	5.71304	11.4897	15.145	18.4819	20.0695			47.84	1.07222	2.0286	2.8817	6.96203	15.8421	22.2131			47.84	10.4709	15.9422	20.811	23.1419	30.5143	42.0113			47.84	10.1005	13.1544	17.5879	20.2545
47.94	18.8941	21.7559	24.8633	26.2574	30.5539	34.9095			47.98	3.99351	6.40363	7.06697	10.2436	13.0082	14.2385			47.98	4.48677	5.69448	11.5081	15.1762	18.5221	20.0582			47.94	1.07162	2.02791	2.89019	6.96508	15.8347	22.2671			47.94	10.5474	15.8939	20.8489	23.1946	30.5874	41.997			47.94	10.1697	13.1086	17.612	20.2915
48.04	18.7619	21.6037	24.6893	26.0736	30.3401	34.6651			48.08	3.96162	6.40301	7.06729	10.2878	13.0249	14.1368			48.08	4.45223	5.69559	11.512	15.2461	18.5512	19.9209			48.04	1.07076	2.02153	2.87845	6.9099	15.7458	22.1095			48.04	10.469	15.9013	20.8615	23.3077	30.6436	41.7205			48.04	10.0898	13.1089	17.615	20.3815
48.14	18.8773	21.7365	24.8412	26.234	30.5267	34.8783			48.18	3.98763	6.42296	7.06654	10.274	13.0024	14.2221			48.18	4.48219	5.71427	11.5127	15.2282	18.5222	20.0443			48.14	1.07338	2.0218	2.87338	6.92793	15.7588	22.2481			48.14	10.5298	15.9388	20.8434	23.2589	30.5675	41.9404			48.14	10.157	13.1511	17.615	20.3563
48.24	18.8258	21.6772	24.7734	26.1624	30.4434	34.7832			48.28	3.97717	6.42291	7.01283	10.2844	12.9649	14.1812			48.28	4.4711	5.71508	11.4269	15.2458	18.4716	19.9896			48.24	1.07084	2.02462	2.87706	6.94446	15.8538	22.2577			48.24	10.5083	15.948	20.6972	23.296	30.4974	41.8443			48.24	10.1318	13.1529	17.4835	20.3797
48.34	18.8091	21.658	24.7514	26.1392	30.4164	34.7523			48.38	3.98336	6.40568	7.04714	10.2501	12.9112	14.1681			48.38	4.47886	5.70076	11.4848	15.1977	18.3983	19.9748			48.34	1.06781	2.02707	2.86993	6.95964	15.7806	22.2391			48.34	10.5343	15.9197	20.8173	23.2395	30.3985	41.8437			48.34	10.1479	13.118	17.5696	20.3125
48.44	18.9105	21.7748	24.8849	26.2801	30.5804	34.9397			48.48	3.98684	6.44389	7.04073	10.271	12.9216	14.2424			48.48	4.48344	5.73561	11.4761	15.231	18.4159	20.0825			48.44	1.0679	2.01683	2.87833	6.94529	15.8243	22.1284			48.44	10.5542	16.0309	20.8195	23.3105	30.454	42.1057			48.44	10.1583	13.1982	17.5562	20.3569
48.54	18.8802	21.7398	24.845	26.238	30.5314	34.8837			48.58	3.9715	6.42412	7.01975	10.2564	12.9715	14.2173			48.58	4.46678	5.71879	11.4434	15.2113	18.4895	20.0498			48.54	1.07412	2.01238	2.88284	6.96602	15.814	22.2374			48.54	10.5059	15.97	20.7423	23.2602	30.5492	42.0009			48.54	10.1204	13.1593	17.5061	20.3304
48.64	18.8072	21.6557	24.7488	26.1365	30.4132	34.7487			48.68	3.99021	6.42697	7.06564	10.2702	12.9819	14.1603			48.68	4.48901	5.72283	11.5213	15.2358	18.5091	19.9746			48.64	1.07456	2.02236	2.88183	6.91734	15.814	22.2877			48.64	10.5578	15.9807	20.8826	23.2969	30.5806	41.8418			48.64	10.1696	13.1671	17.6231	20.3608
48.74	18.7709	21.614	24.7011	26.0861	30.3546	34.6817			48.78	3.97376	6.43637	7.02099	10.2742	12.9362	14.1304			48.78	4.47241	5.73365	11.4533	15.2484	18.4519	19.9409			48.74	1.07416	2.01299	2.88438	6.96645	15.7284	22.1564			48.74	10.5272	16.0239	20.7763	23.3349	30.5106	41.8051			48.74	10.1294	13.1886	17.5147	20.3723
48.84	18.878	21.7374	24.8421	26.235	30.5279	34.8797			48.88	3.97244	6.44866	7.06005	10.2198	12.9561	14.2086			48.88	4.47169	5.74557	11.519	15.1701	18.4834	20.0547			48.84	1.06886	2.02514	2.88398	6.96981	15.7861	22.1549			48.84	10.5227	16.0529	20.8899	23.209	30.5546	42.0325			48.84	10.1278	13.216	17.6151	20.2678
48.94	18.7898	21.6357	24.726	26.1123	30.3852	34.7166			48.98	3.98323	6.4184	7.03247	10.2667	12.9048	14.1395			48.98	4.48468	5.71969	11.4762	15.2426	18.4137	19.961			48.94	1.06757	2.02997	2.87605	6.92649	15.8472	22.1826			48.94	10.5533	15.9806	20.8122	23.3198	30.4394	41.8359			48.94	10.1571	13.1563	17.5494	20.3643
49.04	18.8045	21.6527	24.7454	26.1328	30.409	34.7438			49.08	3.95499	6.40265	7.0597	10.2093	12.939	14.1479			49.08	4.45428	5.70744	11.5242	15.1622	18.4684	19.9791			49.04	1.06752	2.02594	2.88476	6.93422	15.8028	22.2313			49.04	10.4894	15.958	20.9146	23.2138	30.552	41.9045			49.04	10.0868	13.1263	17.6203	20.254
49.14	18.7877	21.6334	24.7233	26.1095	30.3819	34.7129			49.18	3.98008	6.42469	7.02688	10.2654	12.9176	14.1333			49.18	4.48318	5.72791	11.4723	15.2477	18.4403	19.9613			49.14	1.06619	2.01857	2.8837	6.95071	15.7477	22.2542			49.14	10.5501	16.0041	20.8059	23.3285	30.4845	41.8381			49.14	10.1521	13.1732	17.5407	20.368
49.24	18.8837	21.7438	24.8495	26.2428	30.537	34.8901			49.28	3.95313	6.40142	7.04377	10.1924	12.9239	14.2034			49.28	4.45423	5.70897	11.5035	15.144	18.4552	20.0666			49.24	1.06798	2.02703	2.88467	6.96409	15.8373	22.2534			49.24	10.4783	15.9456	20.8552	23.1616	30.4983	42.0441			49.24	10.0847	13.1272	17.5852	20.2257
49.34	18.773	21.6165	24.7039	26.089	30.3581	34.6857			49.38	3.97123	6.42154	7.00945	10.2026	12.9709	14.1179			49.38	4.47653	5.72935	11.4523	15.1657	18.5302	19.9543			49.34	1.07055	2.02625	2.88875	6.91339	15.8214	22.161			49.34	10.5235	15.9915	20.748	23.1788	30.6012	41.78			49.34	10.1325	13.1706	17.5024	20.2493
49.44	18.7583	21.5995	24.6845	26.0685	30.3342	34.6584			49.48	3.98352	6.42876	7.02918	10.2644	12.8981	14.1031			49.48	4.49149	5.7372	11.4874	15.2612	18.4307	19.9383			49.44	1.06672	2.0175	2.87509	6.95747	15.7481	22.222			49.44	10.5632	16.0203	20.8205	23.3348	30.4499	41.7643			49.44	10.1664	13.1887	17.556	20.3768
49.54	18.9018	21.7647	24.8734	26.268	30.5663	34.9236			49.58	3.97654	6.43837	7.0538	10.2044	12.908	14.2087			49.58	4.48498	5.74752	11.5311	15.1767	18.4505	20.0937			49.54	1.07442	2.01509	2.87755	6.93301	15.7315	22.2225			49.54	10.5529	16.0567	20.9096	23.2165	30.497	42.1097			49.54	10.15	13.2103	17.6201	20.2608
49.64	18.8448	21.6991	24.7983	26.1887	30.4741	34.8182			49.68	3.96174	6.3992	7.05087	10.1847	12.9633	14.1627			49.68	4.46926	5.7138	11.5288	15.1506	18.5336	20.0331			49.64	1.06717	2.02197	2.88087	6.96176	15.8082	22.0945			49.64	10.5186	15.9666	20.9109	23.1827	30.6422	41.9935			49.64	10.1145	13.1328	17.6166	20.2261
49.74	18.848	21.7027	24.8025	26.1932	30.4792	34.8241			49.78	3.98027	6.38704	7.01097	10.1828	12.9534	14.1627			49.78	4.4919	5.70515	11.468	15.1536	18.5265	20.0408			49.74	1.07192	2.01737	2.89371	6.95341	15.782	22.1871			49.74	10.5669	15.9349	20.7907	23.1762	30.616	41.9898			49.74	10.1634	13.1099	17.5197	20.2254
49.84	18.7815	21.6262	24.7151	26.1008	30.3718	34.7013			49.88	3.97536	6.41669	7.02941	10.2528	12.8852	14.1102			49.88	4.48718	5.73268	11.5003	15.2606	18.4324	19.9702			49.84	1.07091	2.02391	2.89069	6.96638	15.8108	22.1128			49.84	10.5558	16.0117	20.8492	23.3398	30.4605	41.8417			49.84	10.1527	13.1732	17.5689	20.3682
49.94	18.8524	21.7078	24.8083	26.1993	30.4864	34.8323			49.98	3.94807	6.41986	7.04892	10.2268	12.9592	14.1607			49.98	4.45724	5.73663	11.5345	15.2249	18.5419	20.0455			49.94	1.06673	2.0218	2.88731	6.95721	15.7762	22.2532			49.94	10.4881	16.0269	20.9166	23.2913	30.6493	42.0104			49.94	10.085	13.1823	17.6212	20.3206
50.04	18.7975	21.6446	24.7362	26.1231	30.3977	34.7309			50.08	3.96977	6.41963	7.02998	10.1888	12.8867	14.1172			50.08	4.48246	5.73735	11.5053	15.1707	18.4411	19.9872			50.04	1.07294	2.01562	2.88376	6.9627	15.7279	22.2227			50.04	10.5566	16.0429	20.8819	23.2287	30.5093	41.9248			50.04	10.142	13.1839	17.5766	20.2483
50.14	18.7714	21.6145	24.7017	26.0867	30.3554	34.6826			50.18	3.96113	6.42336	7.00913	10.2538	12.9618	14.0955			50.18	4.47401	5.74235	11.4745	15.272	18.5539	19.9623			50.14	1.07448	2.01566	2.8873	6.96494	15.8493	22.1211			50.14	10.5324	16.0503	20.8175	23.3741	30.6834	41.8553			50.14	10.1213	13.1934	17.5269	20.3803
50.24	18.856	21.712	24.8131	26.2044	30.4922	34.839			50.28	3.95028	6.42201	7.01216	10.2351	12.8815	14.1566			50.28	4.46394	5.74396	11.4851	15.2516	18.4481	20.0586			50.24	1.06946	2.01666	2.88873	6.91845	15.7306	22.2072			50.24	10.517	16.0676	20.8533	23.3615	30.5327	42.0907			50.24	10.0951	13.1925	17.537	20.3461
50.34	18.7614	21.603	24.6886	26.0728	30.3392	34.6641			50.38	3.94938	6.3781	7.00063	10.1835	12.8824	14.083			50.38	4.46332	5.70519	11.4673	15.1761	18.451	19.9561			50.34	1.07528	2.02763	2.87878	6.94531	15.8068	22.1436			50.34	10.5165	15.9606	20.8227	23.2479	30.5403	41.8794			50.34	10.0946	13.1046	17.5113	20.2471
50.44	18.8757	21.7347	24.8391	26.2318	30.5241	34.8754			50.48	3.95941	6.39137	7.00273	10.2223	12.9518	14.1662			50.48	4.47633	5.7192	11.475	15.2396	18.5574	20.0815			50.44	1.07247	2.02188	2.88513	6.9362	15.7911	22.2156			50.44	10.5361	15.983	20.8149	23.3207	30.684	42.0984			50.44	10.122	13.1342	17.5196	20.3278
50.54	18.8456	21.7	24.7995	26.1899	30.4754	34.8198			50.58	3.97693	6.3902	7.00013	10.2298	12.9509	14.1414			50.58	4.49736	5.71971	11.4739	15.2549	18.5612	20.0518			50.54	1.07084	2.02267	2.87546	6.94301	15.7804	22.0969			50.54	10.5935	15.9963	20.8283	23.3615	30.7132	42.0675			50.54	10.1682	13.1336	17.5155	20.3455
50.64	18.8625	21.7194	24.8216	26.2133	30.5027	34.8509			50.68	3.9549	6.38459	7.00563	10.2516	12.9484	14.152			50.68	4.47324	5.7157	11.4849	15.2902	18.5608	20.0703			50.64	1.06984	2.0292	2.89206	6.95397	15.8176	22.2724			50.64	10.53	15.975	20.8352	23.4007	30.6932	42.0797			50.64	10.1133	13.124	17.5319	20.392
50.74	18.8064	21.6549	24.7479	26.1355	30.4121	34.7474			50.78	3.95484	6.41394	6.98044	10.1988	12.8914	14.1076			50.78	4.47382	5.74281	11.4453	15.2137	18.4817	20.0103			50.74	1.06986	2.02003	2.87262	6.96938	15.8048	22.1782			50.74	10.5423	16.0675	20.7849	23.3079	30.5942	41.9976			50.74	10.1147	13.1863	17.4714	20.2899
50.84	18.8832	21.7433	24.8489	26.2422	30.5362	34.8893			50.88	3.97314	6.40017	7.03879	10.1706	12.855	14.1632			50.88	4.49514	5.73128	11.5426	15.1736	18.4322	20.092			50.84	1.0724	2.01852	2.88431	6.92037	15.7999	22.1464			50.84	10.5899	16.0311	20.9562	23.2406	30.5044	42.1581			50.84	10.1629	13.1598	17.6199	20.2366
50.94	18.8565	21.7126	24.8138	26.2051	30.4931	34.8399			50.98	3.95013	6.39514	7.02592	10.162	12.8692	14.142			50.98	4.47015	5.7281	11.5241	15.1642	18.4568	20.0665			50.94	1.07416	2.02281	2.88249	6.96148	15.7349	22.2877			50.94	10.5276	16.017	20.916	23.2187	30.5353	42.0911			50.94	10.1048	13.1505	17.589	20.2209
51.04	18.879	21.7385	24.8434	26.2364	30.5295	34.8815			51.08	3.95702	6.39668	7.04009	10.166	12.9268	14.156			51.08	4.47877	5.73053	11.5495	15.1731	18.5429	20.0901			51.04	1.07463	2.02139	2.88379	6.9557	15.7426	22.2752			51.04	10.5406	16.0127	20.9475	23.2162	30.6564	42.1113			51.04	10.1242	13.1559	17.6275	20.2325
51.14	18.8812	21.741	24.8463	26.2393	30.533	34.8855			51.18	3.95798	6.38455	6.99918	10.1718	12.8939	14.1554			51.18	4.48228	5.72275	11.4886	15.19	18.5057	20.1001			51.14	1.07331	2.01238	2.88126	6.90991	15.7603	22.129			51.14	10.543	15.9821	20.8254	23.2291	30.5778	42.109			51.14	10.1281	13.1328	17.5275	20.2469
51.24	18.8128	21.6623	24.7563	26.1443	30.4224	34.7592			51.28	3.96568	6.4056	6.99853	10.2242	12.9481	14.1023			51.28	4.49178	5.74262	11.4895	15.2708	18.5867	20.0282			51.24	1.07313	2.01264	2.8932	6.92063	15.7636	22.2863			51.24	10.5703	16.0451	20.8369	23.3637	30.7262	41.9781			51.24	10.1491	13.1778	17.5282	20.3537
51.34	18.7715	21.6147	24.7019	26.0869	30.3555	34.6828			51.38	3.96005	6.38689	7.03628	10.208	12.9223	14.0691			51.38	4.48669	5.7275	11.5548	15.251	18.555	19.9868			51.34	1.07095	2.02025	2.88497	6.95659	15.8354	22.098			51.34	10.5633	16.0104	20.9652	23.3444	30.6882	41.9109			51.34	10.1361	13.1412	17.6253	20.3244
51.44	18.8864	21.747	24.8531	26.2466	30.5413	34.8951			51.48	3.95699	6.41987	7.02827	10.1683	12.8631	14.1528			51.48	4.48397	5.75803	11.5436	15.1942	18.473	20.1091			51.44	1.0673	2.01566	2.87651	6.95687	15.7307	22.1479			51.44	10.5633	16.1055	20.9575	23.2715	30.5711	42.1929			51.44	10.1298	13.2111	17.6079	20.2484
51.54	18.8558	21.7118	24.8129	26.2041	30.4919	34.8386			51.58	3.9663	6.38648	6.9742	10.2135	12.8674	14.1276			51.58	4.49518	5.72893	11.4565	15.2641	18.482	20.0762			51.54	1.07542	2.01519	2.88005	6.9702	15.7449	22.2746			51.54	10.5961	16.0338	20.8119	23.3926	30.6044	42.1492			51.54	10.1552	13.1443	17.475	20.3415
51.64	18.9075	21.7713	24.8809	26.2759	30.5755	34.9341			51.68	3.95971	6.36787	7.01029	10.1681	12.8636	14.1642			51.68	4.48935	5.71431	11.5199	15.2017	18.4831	20.1355			51.64	1.07138	2.01595	2.89358	6.94701	15.7865	22.2646			51.64	10.5892	16.0033	20.9409	23.3123	30.6263	42.3016			51.64	10.1397	13.1078	17.5678	20.2538
51.74	18.8935	21.7552	24.8625	26.2565	30.5529	34.9083			51.78	3.95956	6.41999	6.99864	10.1908	12.9451	14.1514			51.78	4.48991	5.76203	11.5027	15.2381	18.6033	20.1207			51.74	1.06916	2.02679	2.87429	6.9323	15.8591	22.1291			51.74	10.575	16.1132	20.8787	23.3337	30.78	42.2081			51.74	10.1409	13.2173	17.5415	20.3023
51.84	18.7563	21.5972	24.682	26.0659	30.3311	34.6548			51.88	3.94682	6.41892	7.00727	10.236	12.8878	14.0462			51.88	4.47614	5.76194	11.5186	15.3081	18.5238	19.9741			51.84	1.06881	2.02506	2.88312	6.91261	15.8432	22.2607			51.84	10.5627	16.1437	20.9476	23.4856	30.7071	41.9807			51.84	10.1097	13.2169	17.5656	20.3953
51.94	18.7952	21.642	24.7331	26.1198	30.3939	34.7266			51.98	3.95482	6.37282	6.98465	10.1993	12.8807	14.0735			51.98	4.48578	5.72128	11.4828	15.2552	18.5159	20.0155			51.94	1.07518	2.01331	2.88945	6.90932	15.7366	22.2378			51.94	10.5918	16.0395	20.8951	23.4185	30.7125	42.0929			51.94	10.1315	13.1236	17.5111	20.3248
52.04	18.8907	21.752	24.8588	26.2526	30.5484	34.9031			52.08	3.95007	6.38386	6.97974	10.215	12.8682	14.1429			52.08	4.48173	5.7329	11.4782	15.2831	18.5035	20.1201			52.04	1.06988	2.01414	2.89179	6.95477	15.8297	22.2495			52.04	10.5826	16.0725	20.8874	23.4621	30.6929	42.3144			52.04	10.1208	13.1482	17.5013	20.3588
52.14	18.833	21.6855	24.7828	26.1724	30.455	34.7965			52.18	3.93582	6.36581	6.99247	10.1962	12.8403	14.0971			52.18	4.46735	5.71898	11.5038	15.2611	18.4707	20.063			52.14	1.07406	2.02549	2.89333	6.93703	15.7533	22.2329			52.14	10.5491	16.0342	20.9347	23.4293	30.6398	42.1959			52.14	10.086	13.1133	17.5362	20.3248
52.24	18.7786	21.6228	24.7112	26.0968	30.367	34.6959			52.28	3.94017	6.36873	6.96798	10.1766	12.9203	14.0544			52.28	4.4736	5.72328	11.4668	15.2363	18.5912	20.008			52.24	1.07401	2.02103	2.88088	6.9206	15.8633	22.1343			52.24	10.5511	16.0269	20.8423	23.363	30.8024	42.0296			52.24	10.0984	13.1209	17.4769	20.2883
52.34	18.8983	21.7607	24.8688	26.2631	30.5607	34.9171			52.38	3.94193	6.40044	6.97969	10.1405	12.9049	14.1422			52.38	4.47637	5.75277	11.4881	15.1848	18.5723	20.1365			52.34	1.07387	2.02116	2.87688	6.95477	15.7624	22.2733			52.34	10.5443	16.0892	20.8547	23.2548	30.7324	42.2462			52.34	10.1042	13.1879	17.5085	20.219
52.44	18.8441	21.6983	24.7975	26.1878	30.473	34.817			52.48	3.94602	6.41157	6.98147	10.2052	12.874	14.0998			52.48	4.48215	5.76424	11.4939	15.2856	18.5326	20.0813			52.44	1.07522	2.0176	2.89139	6.9536	15.8613	22.2358			52.44	10.571	16.1413	20.8912	23.4382	30.7048	42.1826			52.44	10.1158	13.2123	17.515	20.3503
52.54	18.9098	21.774	24.884	26.2792	30.5793	34.9384			52.58	3.96444	6.40832	7.01777	10.1382	12.8377	14.1471			52.58	4.50366	5.76207	11.5552	15.1872	18.4827	20.1513			52.54	1.071	2.01864	2.87158	6.96527	15.7641	22.1498			52.54	10.6218	16.1352	21.0025	23.2873	30.6221	42.3298			52.54	10.1642	13.2072	17.608	20.2189
52.64	18.8627	21.7197	24.8219	26.2136	30.503	34.8513			52.68	3.93069	6.37076	6.98156	10.196	12.8522	14.1106			52.68	4.46666	5.73002	11.499	15.2784	18.5092	20.1054			52.64	1.07358	2.02363	2.88844	6.94554	15.7337	22.1407			52.64	10.5368	16.0489	20.9051	23.4322	30.6727	42.2426			52.64	10.0785	13.1309	17.5187	20.3359
52.74	18.9137	21.7784	24.889	26.2845	30.5855	34.9455			52.78	3.9484	6.39137	6.99091	10.1836	12.8632	14.1469			52.78	4.48738	5.7493	11.5159	15.2617	18.5275	20.1598			52.74	1.07236	2.02095	2.89417	6.96527	15.7941	22.2558			52.74	10.5728	16.0834	20.9103	23.3783	30.6657	42.3053			52.74	10.1252	13.1751	17.5444	20.3137
52.84	18.902	21.765	24.8737	26.2683	30.5667	34.924			52.88	3.93946	6.40559	7.01907	10.1871	12.9244	14.136			52.88	4.47793	5.76302	11.5642	15.2695	18.6185	20.1474			52.84	1.07198	2.01381	2.88394	6.93263	15.8432	22.1088			52.84	10.5616	16.1387	21.0199	23.4147	30.8486	42.3236			52.84	10.1038	13.2064	17.6177	20.3239
52.94	18.9023	21.7653	24.8741	26.2687	30.5671	34.9245			52.98	3.94603	6.36232	6.96804	10.1837	12.9093	14.1346			52.98	4.48678	5.72585	11.4836	15.269	18.6025	20.1516			52.94	1.0668	2.0203	2.87982	6.94364	15.8536	22.1054			52.94	10.5692	16.0144	20.8472	23.3844	30.7832	42.2792			52.94	10.1216	13.1184	17.4913	20.3189
53.04	18.8894	21.7505	24.8571	26.2508	30.5463	34.9007			53.08	3.94032	6.35325	7.01566	10.1881	12.8416	14.1229			53.08	4.48095	5.71854	11.5638	15.278	18.5077	20.1379			53.04	1.07376	2.01599	2.87592	6.96859	15.8312	22.1943			53.04	10.56	16.0009	21.0019	23.4083	30.6398	42.2687			53.04	10.1083	13.1014	17.6132	20.3305
53.14	18.8097	21.6587	24.7522	26.14	30.4173	34.7534			53.18	3.94829	6.39829	6.97719	10.1685	12.8481	14.0607			53.18	4.4915	5.76097	11.5042	15.2537	18.5231	20.0558			53.14	1.07338	2.01492	2.87916	6.95276	15.7437	22.1837			53.14	10.5898	16.1271	20.9034	23.3819	30.6795	42.116			53.14	10.1306	13.1967	17.5198	20.2952
53.24	18.7627	21.6045	24.6903	26.0746	30.3413	34.6665			53.28	3.95586	6.36496	6.98481	10.1902	12.8188	14.0239			53.28	4.50064	5.73164	11.5181	15.2879	18.4831	20.0056			53.24	1.06644	2.01689	2.88726	6.96646	15.7802	22.2856			53.24	10.6141	16.0491	20.9341	23.4404	30.6211	42.0215			53.24	10.1511	13.1294	17.5408	20.3405
53.34	18.8511	21.7064	24.8067	26.1975	30.4843	34.8299			53.38	3.95934	6.3602	6.9612	10.1947	12.9008	14.0876			53.38	4.50527	5.7282	11.4809	15.2969	18.6041	20.0995			53.34	1.0666	2.0266	2.89352	6.96614	15.7471	22.1592			53.34	10.6223	16.0354	20.861	23.4482	30.8136	42.2079			53.34	10.1616	13.1215	17.4841	20.3525
53.44	18.8343	21.687	24.7845	26.1741	30.4571	34.7988			53.48	3.95492	6.38357	6.96417	10.1942	12.9225	14.0731			53.48	4.50235	5.75195	11.4912	15.3033	18.6441	20.0882			53.44	1.0747	2.01967	2.88625	6.9652	15.8609	22.1153			53.44	10.6201	16.1091	20.8891	23.4686	30.8938	42.2031			53.44	10.1515	13.1714	17.4938	20.354
53.54	18.86	21.7166	24.8184	26.2099	30.4987	34.8464			53.58	3.94241	6.35705	6.99047	10.1326	12.8173	14.0903			53.58	4.48878	5.72892	11.5363	15.2132	18.4952	20.1159			53.54	1.06809	2.02714	2.8932	6.93472	15.8583	22.1113			53.54	10.5833	16.0372	20.9615	23.3196	30.6329	42.2416			53.54	10.1206	13.1183	17.562	20.2336
53.64	18.8534	21.709	24.8097	26.2008	30.4881	34.8342			53.68	3.9256	6.39751	6.98498	10.1424	12.8669	14.0824			53.68	4.4706	5.76661	11.5297	15.2311	18.5707	20.1088			53.64	1.07516	2.01734	2.8843	6.95471	15.7783	22.1929			53.64	10.5385	16.1398	20.9458	23.343	30.7524	42.2194			53.64	10.0795	13.2045	17.5518	20.2572
53.74	18.8661	21.7237	24.8265	26.2184	30.5086	34.8577			53.78	3.95434	6.36384	7.01017	10.1539	12.8578	14.0896			53.78	4.50406	5.73718	11.5732	15.2508	18.5606	20.1224			53.74	1.06825	2.0213	2.89572	6.93359	15.8583	22.2309			53.74	10.6156	16.0548	21.0212	23.3692	30.7305	42.2408			53.74	10.1548	13.1369	17.6177	20.2832
53.84	18.777	21.6211	24.7092	26.0946	30.3646	34.6931			53.88	3.92598	6.35128	7.01112	10.1794	12.8796	14.0206			53.88	4.47316	5.72767	11.5784	15.2941	18.5979	20.0303			53.84	1.07099	2.02143	2.8763	6.93267	15.8313	22.1116			53.84	10.5431	16.0285	21.0312	23.4361	30.7932	42.0484			53.84	10.0836	13.1131	17.6229	20.3375
53.94	18.8546	21.7104	24.8113	26.2024	30.49	34.8364			53.98	3.94497	6.37837	6.97212	10.138	12.8008	14.0771			53.98	4.49526	5.75269	11.5151	15.2334	18.4861	20.113			53.94	1.06858	2.01775	2.88173	6.93042	15.7958	22.1066			53.94	10.5814	16.0777	20.8893	23.3129	30.5683	42.1675			53.94	10.1334	13.1703	17.5266	20.2568
54.04	18.8279	21.6796	24.7761	26.1653	30.4468	34.787			54.08	3.9499	6.37144	6.99269	10.1727	12.8794	14.0554			54.08	4.50143	5.74715	11.5506	15.2875	18.6018	20.0845			54.04	1.06921	2.01799	2.88443	6.91471	15.8538	22.185			54.04	10.5941	16.0594	20.9498	23.3915	30.7542	42.1003			54.04	10.1472	13.1575	17.5803	20.3284
54.14	18.8821	21.742	24.8475	26.2406	30.5344	34.8872			54.18	3.9236	6.39024	6.95992	10.1705	12.8075	14.0945			54.18	4.47184	5.76458	11.4974	15.2854	18.4995	20.142			54.14	1.07305	2.0223	2.87092	6.96429	15.8064	22.1962			54.14	10.5336	16.1221	20.8715	23.4087	30.6118	42.2575			54.14	10.0805	13.1974	17.4993	20.3257
54.24	18.8112	21.6604	24.7541	26.1421	30.4198	34.7562			54.28	3.92222	6.37813	6.94738	10.1656	12.8616	14.0389			54.28	4.47109	5.75473	11.4788	15.2809	18.581	20.0663			54.24	1.0669	2.01253	2.8756	6.96101	15.7472	22.1518			54.24	10.5309	16.0932	20.8359	23.3997	30.7439	42.095			54.24	10.0787	13.1747	17.4708	20.3194
54.34	18.7771	21.6212	24.7094	26.0948	30.3647	34.6933			54.38	3.94529	6.37472	7.00049	10.1263	12.8852	14.0121			54.38	4.49881	5.75347	11.5702	15.2265	18.621	20.0343			54.34	1.06752	2.01764	2.88804	6.93896	15.7782	22.1322			54.34	10.5939	16.0862	20.9973	23.3115	30.8035	42.0188			54.34	10.139	13.169	17.6062	20.2428
54.44	18.7765	21.6204	24.7085	26.0938	30.3636	34.692			54.48	3.92105	6.37592	6.95994	10.1534	12.8722	14.0092			54.48	4.47186	5.75543	11.5049	15.2696	18.6051	20.0332			54.44	1.06749	2.02638	2.89579	6.96058	15.7828	22.137			54.44	10.5176	16.0721	20.8535	23.349	30.7397	41.9655			54.44	10.0781	13.1733	17.5067	20.2998
[truncated: 2,457 more rows]
[truncated: 2 more columns]

## Sheet: FIG 7C
	Mean fluorescence intesity(fold of control)
[truncated: 4 more rows]

## Sheet: FIG 7D
	Mean fluorescence intesity
[truncated: 11 more rows]

[truncated: 2 more sheets: FIG 8B, FIG S14]
